# Supplementary material for: Cut-like homeobox 1 (CUX1) tumor suppressor gene haploinsufficiency induces apoptosis evasion to sustain myeloid leukemia
Source: Nat Commun. 2021 Apr 30;12:2482. doi: 10.1038/s41467-021-22750-8 (PMC8087769; doi:10.1038/s41467-021-22750-8)
Supplement: Supplementary file 3 — Supplementary Data 1-6 [file 41467_2021_22750_MOESM3_ESM.xlsx]

## Sheet: Supplementary Data 1
Supplementary Data 1 | CRISPR/Cas9 screening results
Gene	CUX1-/- Bayes Factor	Wild-type Bayes Factor	Residual score	Z score
SLC4A7	66.987	-19.179	87.9265	12.0775
TEN1	53.745	-3.198	58.5252	8.03896
SH3GL1	32.62	-22.854	57.2755	7.8673
STAG2	0.889	-50.507	53.506	7.34952
CFLAR	66.45	14.853	52.9778	7.27698
MBTD1	7.844	-36.654	46.4534	6.38079
CTC1	53.64	9.194	45.8899	6.3034
DDX5	62.942	18.634	45.6466	6.26997
DAXX	13.586	-27.066	42.5005	5.83782
KMT2A	43.909	4.482	40.9235	5.62121
TAF3	50.951	12.782	39.5729	5.4357
CLCC1	8.077	-29.555	39.5082	5.42681
WAC	44.98	7.419	39.0247	5.3604
BPTF	57.563	20.67	38.2089	5.24834
BRCA1	30.912	-5.475	37.9946	5.2189
DOT1L	39.205	3.085	37.6321	5.16911
ATXN7L3	-17.152	-51.645	36.6157	5.02949
ORC4	104.357	69.227	35.9042	4.93177
ABHD11	10.089	-23.839	35.7405	4.90927
GLMN	36.427	2.322	35.6256	4.8935
PSMD4	108.319	73.673	35.3706	4.85847
MALL	16.94	-16.602	35.2737	4.84516
TAF12	37.507	3.864	35.1464	4.82767
AKT1	20.657	-12.637	34.9815	4.80502
TRA2B	57.322	23.676	34.9284	4.79773
HAX1	10.575	-22.461	34.8331	4.78464
UBE2K	38.729	5.545	34.6687	4.76205
MTCH2	46.714	13.522	34.5877	4.75093
BUB1	84.543	50.991	34.5297	4.74296
SMARCA4	52.865	19.723	34.4685	4.73456
MED7	35.986	3.884	33.6052	4.61597
DIDO1	-16.458	-47.78	33.4015	4.588
UBE2T	2.298	-29.175	33.345	4.58023
CDK10	11.012	-20.358	33.1436	4.55257
SNRNP48	39	7.571	32.8911	4.51788
LDLRAP1	30.712	-0.603	32.8682	4.51475
VDAC2	26.039	-5.148	32.7909	4.50413
ZW10	31.366	0.327	32.5819	4.47541
COG1	14.117	-16.655	32.5043	4.46476
GCLC	40.339	9.492	32.2876	4.43499
TADA2B	21.405	-8.781	31.8305	4.3722
AZIN1	25.456	-4.453	31.5052	4.32752
YEATS2	41.416	11.731	31.1006	4.27195
POLH	4.326	-24.527	30.6731	4.21323
SGOL2	30.243	1.292	30.4831	4.18713
MED13L	-8.311	-36.773	30.4188	4.17829
TBP	49.203	20.123	30.402	4.17599
CSNK1A1	44.656	15.697	30.3304	4.16615
KAT2A	-26.643	-54.813	30.328	4.16582
PRPF3	79.194	50.047	30.1352	4.13934
PFDN4	9.358	-18.924	30.0396	4.12621
NUP98	29.343	0.905	29.9744	4.11726
MPHOSPH8	-12.539	-40.408	29.8663	4.1024
ROCK1	-24.756	-52.438	29.8135	4.09515
SUB1	24.511	-3.679	29.7776	4.09021
ATP6AP1L	-4.123	-31.973	29.7532	4.08687
ZRSR2	62.149	33.735	29.5842	4.06365
RBM48	19.544	-8.392	29.5761	4.06255
KIF2C	9.788	-17.991	29.5262	4.05569
ZNF699	12.584	-15.223	29.5233	4.0553
UBA5	38.502	10.501	29.4304	4.04252
SRP68	48.114	20.088	29.3484	4.03127
HDAC8	35.719	7.865	29.3128	4.02637
EIF2AK3	-0.589	-28.014	29.284	4.02243
KDM1A	63.08	35.229	29.0045	3.98403
RNF138	-26.543	-53.251	28.8486	3.96261
ING5	-49.526	-75.824	28.6904	3.94088
LOXL2	-22.709	-49.254	28.641	3.9341
NSMCE2	57.635	30.355	28.4879	3.91307
VPS33A	2.747	-23.926	28.4864	3.91287
SUPT20H	15.61	-10.988	28.2671	3.88274
CXXC1	-9.618	-35.895	28.224	3.87681
JAK1	-43.911	-69.647	28.0595	3.85422
CCND3	173.622	145.514	28.0312	3.85033
DPH6	30.327	3.878	27.9523	3.83949
POLR3F	82.875	56.302	27.4914	3.77619
NEK2	28.35	2.381	27.489	3.77585
TOP2A	27.926	1.983	27.4674	3.77289
GNB2	25.462	-0.324	27.3361	3.75486
POLR3K	87.432	60.99	27.3081	3.75101
CHD8	77.195	50.91	27.2636	3.7449
CCNB1	-4.706	-29.99	27.1651	3.73137
RNMT	97.689	71.436	27.0026	3.70905
CTBP1	-43.517	-68.123	26.9125	3.69667
SEPHS2	37.754	12.272	26.8916	3.6938
ARID4B	12.462	-12.62	26.7693	3.677
ZEB2	52.095	26.704	26.6396	3.65919
ACTR8	81.477	55.775	26.6263	3.65736
RTEL1	45.182	20.081	26.4235	3.6295
KAT6A	-20.832	-45.157	26.3753	3.62288
TADA1	54.75	29.66	26.3056	3.61331
HTRA2	1.75	-22.746	26.2963	3.61203
BRD4	92.096	66.948	25.9476	3.56414
WTAP	91.264	66.189	25.8831	3.55528
SKP2	23.369	-0.926	25.8518	3.55098
AKT2	29.725	5.511	25.699	3.52999
DNAJC19	7.54	-16.37	25.6391	3.52177
DDI2	5.007	-18.834	25.5976	3.51606
CBX5	-41.417	-64.557	25.4067	3.48984
BRPF1	-33.465	-56.638	25.3514	3.48224
LRP8	19.067	-4.536	25.2001	3.46146
CHTF18	-1.411	-24.725	25.1363	3.4527
USP22	-18.894	-41.723	24.841	3.41213
NCAPH2	42.808	19.3	24.8392	3.41189
IKBKAP	87.437	63.549	24.7256	3.39628
PSMG2	36.571	13.252	24.7177	3.39519
ACO2	-2.714	-25.502	24.619	3.38164
SCYL1	40.95	17.766	24.5323	3.36973
NOP2	49.243	26.014	24.4853	3.36328
TEX12	-16.491	-38.98	24.4704	3.36123
BTAF1	93.062	69.369	24.4656	3.36057
MAP2K1	-15.615	-38.015	24.3706	3.34752
CSNK2A1	-18.151	-40.502	24.3494	3.3446
KIF23	129.682	105.729	24.32	3.34057
DHX35	47.089	24.048	24.3192	3.34047
LIN9	11.982	-10.665	24.3125	3.33954
CCDC90B	-26.654	-48.873	24.3107	3.3393
HOXA13	-3.429	-25.777	24.1821	3.32163
AHCTF1	91.805	68.419	24.1692	3.31986
APITD1	-24.324	-46.347	24.0866	3.30851
STK40	-15.792	-37.879	24.0561	3.30432
OBFC1	49.981	27.17	24.0544	3.30409
ERI1	16.021	-6.378	24.0167	3.2989
SAFB	-2.198	-24.361	23.9813	3.29404
TSSK1B	-51.142	-72.752	23.9681	3.29224
UBE2V1	16.075	-6.204	23.8947	3.28215
KAT7	3.586	-18.555	23.8945	3.28213
POC1A	38.298	15.871	23.7965	3.26866
CCNF	46.567	24.091	23.7538	3.26279
BRD8	49.309	26.888	23.6676	3.25095
MED17	73.708	51.137	23.547	3.2344
BLOC1S2	9.27	-12.497	23.4529	3.22147
METTL1	90.757	68.136	23.4074	3.21522
UFSP2	14.423	-7.25	23.3004	3.20052
SMG6	21.849	0.142	23.2519	3.19386
CSNK2A3	-26.809	-47.957	23.2295	3.19078
NGLY1	9.952	-11.557	23.1844	3.18459
BEAN1	-69.013	-89.555	23.0876	3.17129
MRPL30	23.419	1.862	23.0827	3.17062
RGS7	-6.805	-27.977	23.0306	3.16346
SMARCA5	102.687	80.338	22.9993	3.15916
LIG1	90.994	68.808	22.9649	3.15443
CDADC1	-5.18	-26.125	22.783	3.12944
XIAP	-2.419	-23.369	22.7572	3.12591
RSF1	-21.561	-42.276	22.7331	3.1226
EDF1	-33.735	-54.224	22.6404	3.10987
ACTG1	50.901	29.488	22.6305	3.10851
KIF2A	1.378	-19.457	22.5986	3.10412
DOLK	53.984	32.604	22.5628	3.0992
PPIL1	93.419	71.631	22.5354	3.09544
RTTN	19.628	-1.294	22.4829	3.08823
WBSCR16	29.834	8.816	22.4662	3.08593
STK10	-48.713	-68.668	22.2676	3.05865
FAM136A	20.368	-0.318	22.2361	3.05432
YY1	88.122	66.801	22.1223	3.03869
POLR3D	11.327	-9.139	22.1145	3.03762
TRMT61A	61.087	40.092	22.0942	3.03484
RNASEH2B	40.606	19.922	22.0083	3.02303
GSK3B	-24.89	-44.815	21.9715	3.01798
TRIM41	-17.975	-37.932	21.9267	3.01183
RBM33	19.865	-0.507	21.9242	3.01148
PDCD7	75.694	54.727	21.903	3.00857
DDX1	87.449	66.357	21.8982	3.00792
ME1	-17.025	-36.84	21.7725	2.99065
CHTF8	19.704	-0.39	21.6449	2.97312
BAZ1A	-53.692	-72.893	21.5607	2.96156
PRPF40A	-1.941	-21.677	21.5243	2.95656
INO80B	30.596	10.522	21.5031	2.95365
PIK3R4	76.694	56.119	21.4955	2.95259
MED16	96.814	76.056	21.456	2.94718
RNF8	8.27	-11.467	21.4114	2.94105
GSS	15.518	-4.262	21.3741	2.93592
ZNF493	-41.867	-60.891	21.2498	2.91885
KANSL3	105.567	84.947	21.2188	2.9146
PMVK	29.693	10.02	21.1077	2.89934
RSRC2	-11.074	-30.287	21.0974	2.89792
TIMM8A	3.345	-16.012	21.0821	2.89582
ACTB	59.068	39.254	20.9226	2.87391
DDX59	69.723	49.793	20.921	2.87369
MMP23B	-7.694	-26.746	20.8969	2.87038
PPP1R15B	5.783	-13.312	20.79	2.8557
AGPAT6	-11.365	-30.238	20.7568	2.85114
TREML1	-46.553	-65.028	20.747	2.84978
CDK2	-20.905	-39.571	20.654	2.83701
RBM15	-3.838	-22.692	20.6537	2.83697
MAX	148.101	127.585	20.6392	2.83498
ALK	-51.048	-69.337	20.609	2.83084
RGS10	-16.567	-35.225	20.5975	2.82925
MATR3	-14.851	-33.506	20.5753	2.8262
CDK13	15.352	-3.631	20.57	2.82548
DCAF15	35.674	16.543	20.493	2.81489
GPR89A	3.389	-15.384	20.4911	2.81464
SCAMP2	-5.517	-24.176	20.4752	2.81246
ABCA12	-18.772	-37.263	20.4532	2.80943
MYBL1	-41.315	-59.55	20.4459	2.80842
RDM1	-1.218	-19.866	20.4161	2.80434
LARS2	55.073	35.86	20.3595	2.79655
MAP3K4	-44.397	-62.399	20.2446	2.78078
HGS	42.398	23.44	20.243	2.78056
AFF2	-9.998	-28.336	20.2006	2.77474
HIST2H2AA3	46.064	27.142	20.1657	2.76994
TUBE1	43.093	24.27	20.0988	2.76074
PTBP1	46.154	27.329	20.0666	2.75633
ZMYND8	-12.381	-30.533	20.0391	2.75256
PHF20	-14.808	-32.905	20.0106	2.74864
NFE2L1	-10.43	-28.526	19.9607	2.74179
PPIA	43.56	24.902	19.9267	2.73711
NUP37	-25.775	-43.649	19.9075	2.73447
PNKP	55.88	37.108	19.9045	2.73407
NABP1	-19.824	-37.739	19.8825	2.73104
SLC38A2	24.669	6.316	19.8291	2.7237
CTCF	110.495	91.207	19.817	2.72204
PTMS	1.505	-16.539	19.775	2.71628
MRPL24	45.763	27.282	19.7232	2.70915
RIF1	15.317	-2.815	19.7099	2.70733
TKT	13.245	-4.803	19.6481	2.69884
PPP6C	23.031	4.905	19.6178	2.69468
HOXD11	-14.942	-32.618	19.5864	2.69037
ASH2L	63.209	44.711	19.5457	2.68478
UGT2B7	-10.978	-28.65	19.5381	2.68374
LSM6	84.402	65.703	19.5125	2.68022
NAA20	49.732	31.424	19.5039	2.67904
VPS16	9.972	-7.86	19.4662	2.67386
ACSL3	-15.648	-33.187	19.4557	2.67242
WDR59	21.362	3.507	19.3624	2.6596
TMEM14B	-22.923	-40.281	19.3539	2.65843
TSTD1	-49.634	-66.677	19.3334	2.65561
SURF6	26.583	8.722	19.3102	2.65243
PRSS3	-19.945	-37.205	19.2216	2.64026
ALG9	-2.412	-19.847	19.2029	2.63769
ASAH1	-21.265	-38.461	19.1716	2.63339
KIF2B	-43.442	-60.378	19.1561	2.63126
DDX11	62.542	44.469	19.1234	2.62677
PRDM15	-53.471	-70.261	19.1203	2.62635
MTX2	25.902	8.32	19.0357	2.61472
GEMIN8	30.281	12.656	19.0303	2.61399
RPIA	36.447	18.762	19.0222	2.61287
ANGPTL5	-11.695	-28.843	19.0163	2.61206
ACTR2	50.262	32.485	18.9611	2.60448
LPA	-14.473	-31.527	18.9522	2.60326
USP14	100.136	81.842	18.9275	2.59986
RBBP5	112.516	94.107	18.9057	2.59686
SAT2	-17.103	-34.081	18.9047	2.59673
ATAD3A	0.428	-16.716	18.877	2.59292
C11orf54	-14.177	-31.159	18.8761	2.5928
MLLT1	12.124	-5.073	18.8001	2.58236
NMS	-17.057	-33.912	18.7798	2.57958
CAMTA1	-45.544	-62.081	18.7761	2.57906
CHRNB3	-22.043	-38.839	18.7758	2.57902
COL1A2	-22.281	-39.055	18.7562	2.57633
CENPF	-32.905	-49.554	18.7483	2.57525
ZNF98	2.661	-14.376	18.7439	2.57464
KCTD6	-14.666	-31.421	18.652	2.56203
RMDN3	-6.559	-23.388	18.6364	2.55988
ABCD3	-6.099	-22.924	18.6273	2.55862
TIGD4	-18.049	-34.733	18.618	2.55735
NAA16	-18.871	-35.405	18.4755	2.53777
SNRPC	62.548	45.134	18.457	2.53523
RPA2	100.257	82.433	18.4509	2.5344
TRNAU1AP	36.367	19.296	18.4022	2.52771
ATF7IP	-11.56	-28.065	18.3646	2.52254
DSCC1	21.371	4.549	18.3178	2.51611
EIF2S3	59.556	42.416	18.2133	2.50176
FMN2	-14.202	-30.496	18.1807	2.49729
MAPKAP1	57.28	40.204	18.174	2.49636
PRPF6	100.591	83.056	18.1549	2.49374
TCTEX1D4	-2.451	-18.844	18.1497	2.49303
CDK8	-48.436	-64.3	18.1278	2.49002
KHDRBS1	-2.223	-18.58	18.1108	2.48768
ANKRD36	1.349	-15.003	18.0659	2.48151
ZSCAN4	-15.731	-31.856	18.0269	2.47616
RCOR1	-35.372	-51.266	18.0124	2.47417
YTHDF2	15.817	-0.635	18.0056	2.47323
VPS52	3.709	-12.591	17.987	2.47067
TSEN2	12.781	-3.615	17.9828	2.4701
GNAL	-70.326	-85.791	17.9686	2.46815
FANCC	-13.02	-29.098	17.9491	2.46547
GDF1	-2.947	-19.134	17.947	2.46518
MED26	36.56	20.003	17.8804	2.45603
CARM1	35.347	18.806	17.8777	2.45566
PURA	-31.12	-46.868	17.8174	2.44738
ZNF592	-13.889	-29.782	17.7718	2.44111
TAF13	8.009	-8.123	17.7691	2.44075
LRRC57	-10.412	-26.317	17.7451	2.43745
UTP11L	40.829	24.359	17.7448	2.4374
NELFA	33.787	17.431	17.7081	2.43236
PINK1	-34.949	-50.546	17.7074	2.43227
UBE2G2	25.703	9.437	17.7072	2.43225
FANCL	-8.063	-23.933	17.6835	2.42899
ISM1	-22.306	-37.992	17.6564	2.42526
SCN5A	-45.726	-61.145	17.6476	2.42406
TRAIP	-1.399	-17.29	17.6304	2.42169
TMTC3	-13.802	-29.522	17.5959	2.41695
RNF11	-4.063	-19.874	17.5792	2.41466
PLG	-24.725	-40.3	17.5711	2.41355
PRDM6	-34.027	-49.474	17.5454	2.41002
MGLL	-20.179	-35.768	17.5345	2.40853
UBXN7	4.18	-11.669	17.5257	2.40731
GBE1	-16.719	-32.322	17.5101	2.40517
KCNK5	-15.933	-31.511	17.476	2.40049
PDS5A	36.665	20.514	17.4687	2.39948
UPF3B	-13.592	-29.178	17.458	2.39802
CCNE1	-50.626	-65.774	17.4283	2.39393
CHMP3	-0.025	-15.717	17.4139	2.39195
LIN54	-11.437	-26.988	17.3986	2.38985
TM4SF18	-14.878	-30.391	17.3986	2.38985
THOC1	89.016	72.385	17.37	2.38592
ELP5	44.649	28.539	17.3381	2.38155
PTTG2	8.968	-6.739	17.3287	2.38025
RSAD1	-13.979	-29.41	17.3056	2.37708
EIF2AK4	65.607	49.37	17.2327	2.36707
USPL1	50.908	34.84	17.2258	2.36612
PRPF18	57.416	41.279	17.223	2.36573
ATRX	-25.451	-40.666	17.2152	2.36466
ANKHD1	-12.118	-27.479	17.2141	2.36451
MAPKAPK5	-21.689	-36.943	17.2126	2.36431
C19orf70	42.302	26.357	17.1975	2.36223
POLD2	119.462	102.681	17.182	2.3601
STRAP	51.58	35.55	17.1799	2.35982
ZNF334	-17.888	-33.141	17.1692	2.35835
FDPS	27.385	11.642	17.1596	2.35703
NOL9	55.317	39.278	17.1473	2.35534
COX20	35.701	19.893	17.1326	2.35331
GNG4	-5.259	-20.577	17.0941	2.34802
WASF3	-18.147	-33.312	17.0831	2.34652
CXorf56	6.924	-8.506	17.0714	2.34491
WDR12	44.908	29.064	17.0663	2.34421
CEP63	-25.823	-40.882	17.0616	2.34356
MYL9	-38.255	-53.17	17.0547	2.34261
SUGT1	14.653	-0.844	17.0529	2.34237
SNRNP27	101.413	84.962	17.0497	2.34193
LIN52	32.988	17.305	17.0365	2.34011
TGS1	12.602	-2.854	17.0344	2.33982
NKAP	27.741	12.123	17.0293	2.33912
MYH9	65.455	49.427	17.0231	2.33828
RAG2	-37.437	-52.255	16.9475	2.32789
POLA1	58.734	42.855	16.9474	2.32788
ACSL4	-18	-33.024	16.9389	2.32671
TAF6L	54.732	38.912	16.9324	2.32582
FEN1	118.957	102.447	16.9136	2.32324
KDM5B	-38.507	-53.273	16.9068	2.3223
ZFYVE28	-60.281	-74.749	16.8484	2.31428
FAM175A	-9.568	-24.595	16.8479	2.31421
SMIM7	6.13	-9.048	16.8255	2.31113
KNSTRN	-11.849	-26.811	16.8076	2.30868
WDR48	43.222	27.667	16.7929	2.30665
MS4A3	-80.137	-94.329	16.7908	2.30637
NCAPG2	30.114	14.706	16.7905	2.30632
SLC19A1	45.5	29.928	16.7846	2.30552
DCPS	40.191	24.685	16.7771	2.30449
PSMB8	-56.344	-70.783	16.7752	2.30422
TERF1	-6.675	-21.627	16.7398	2.29936
ZNF335	65.131	49.391	16.7355	2.29877
MGA	-19.421	-34.212	16.7192	2.29653
PUS7	-7.792	-22.706	16.7138	2.29579
RBM22	111.281	95.075	16.6919	2.29278
WDR83	38.95	23.554	16.6797	2.29111
BACE1	-20.116	-34.856	16.6754	2.29051
CD40LG	-24.934	-39.607	16.6614	2.28859
ZAK	-29.43	-44.042	16.6498	2.28701
ANAPC13	12.895	-2.154	16.6195	2.28284
CCDC59	21.257	6.119	16.6163	2.28239
KIF14	39.719	24.389	16.6044	2.28077
ZNF320	-4.541	-19.38	16.6017	2.28039
RNF4	39.327	24.007	16.5987	2.27998
C10orf95	-5.047	-19.876	16.5972	2.27978
TAF4	-36.067	-50.536	16.5793	2.27731
SAP30	-24.974	-39.56	16.5738	2.27657
SNRPE	70.677	55.037	16.5725	2.27638
PDCD2	65.551	49.968	16.5721	2.27632
FBXW7	5.479	-9.441	16.5718	2.27629
C16orf59	35.863	20.617	16.5625	2.27501
NONO	-23.52	-38.097	16.5485	2.27309
MPDU1	-0.501	-15.227	16.4424	2.25851
TWF1	-11.386	-25.974	16.4243	2.25602
RAB18	-23.127	-37.546	16.3844	2.25054
C6orf203	-22.588	-36.981	16.3521	2.2461
CXorf40B	-5.358	-19.936	16.3469	2.2454
C12orf43	-17.949	-32.383	16.3418	2.24469
KRBOX4	-4.738	-19.304	16.3279	2.24278
AP2A1	-12.145	-26.611	16.3094	2.24024
JARID2	-48.696	-62.754	16.3046	2.23958
PEBP4	-22.192	-36.542	16.3042	2.23952
PNN	38.456	23.437	16.3041	2.23951
BCAP29	-10.847	-25.322	16.304	2.2395
PSME1	-33.095	-47.281	16.26	2.23345
ACIN1	100.633	84.972	16.2596	2.2334
SMC1A	117.67	101.832	16.2485	2.23187
CYP2F1	-21.331	-35.617	16.2299	2.22932
KCNN2	-53.488	-67.382	16.1922	2.22415
OSTC	-14.267	-28.581	16.1794	2.22238
ACTN2	-22.376	-36.584	16.1626	2.22008
MAGEA12	-4.882	-19.28	16.1596	2.21967
HAT1	20.906	6.24	16.1429	2.21737
CENPA	104.897	89.306	16.1412	2.21714
MED23	28.552	13.812	16.1324	2.21593
TDRP	-21.888	-36.061	16.1218	2.21448
CMTR2	-13.124	-27.385	16.113	2.21327
GPANK1	-15.181	-29.414	16.1077	2.21253
A3GALT2	-10.117	-24.383	16.0845	2.20935
SNX24	-20.542	-34.686	16.0775	2.20838
SLC25A19	-1.787	-16.107	16.0462	2.20409
SIRT3	-42.674	-56.526	16.0291	2.20174
TMEM63B	-17.089	-31.204	16.0096	2.19907
TAF8	39.602	24.895	15.9758	2.19442
KIAA1279	4.021	-10.286	15.9683	2.19338
UBE2D3	32.871	18.268	15.9457	2.19029
EPC1	-16.071	-30.126	15.9376	2.18917
F8A3	-13.935	-27.993	15.9168	2.18632
PHF1	-4.047	-18.197	15.8995	2.18394
APBA3	-23.013	-36.943	15.8886	2.18245
RAB4A	-19.525	-33.474	15.8689	2.17974
GEMIN4	50.508	35.813	15.842	2.17604
PHF6	-45.342	-58.969	15.8314	2.17458
WDR5	77.368	62.389	15.8295	2.17432
ADAT3	63.793	48.982	15.8111	2.17179
DHX37	101.587	86.369	15.801	2.17041
ATP5J	14.887	0.659	15.7672	2.16576
CHML	-26.32	-40.09	15.7638	2.16529
C14orf178	-15.782	-29.621	15.716	2.15873
MRPL32	28.098	13.784	15.7067	2.15746
FOSL1	-25.936	-39.648	15.7008	2.15665
RGS20	-14.707	-28.542	15.6999	2.15653
C2CD4D	-24.597	-38.32	15.697	2.15613
PSMB11	-9.292	-23.181	15.6941	2.15573
C1orf112	-21.487	-35.241	15.6937	2.15567
ARL5A	-14.191	-27.979	15.6466	2.14921
REEP4	45.557	31.168	15.5878	2.14112
ANKRD23	-9.976	-23.708	15.543	2.13497
FBXO17	-18.578	-32.188	15.5156	2.13121
SS18	-11.721	-25.395	15.5038	2.12959
GGCT	-59.457	-72.6	15.4994	2.12899
ASNA1	24.585	10.519	15.4952	2.1284
DDOST	55.561	41.169	15.4792	2.12621
DR1	58.946	44.538	15.4577	2.12325
BRD9	40.742	26.562	15.4302	2.11948
SKIV2L	-5.532	-19.199	15.4277	2.11913
NSUN4	34.158	20.067	15.4136	2.1172
RBM27	-1.308	-14.995	15.4008	2.11544
SDHAF2	47.029	32.818	15.3914	2.11415
CCDC66	-21.478	-34.931	15.3892	2.11385
RNF216	-13.884	-27.417	15.3854	2.11332
FBLIM1	-8.137	-21.712	15.3637	2.11035
KCNJ12	-10.474	-24.011	15.3514	2.10865
MORF4L2	-15.228	-28.709	15.3478	2.10816
TFDP1	91.612	77.003	15.2965	2.10111
ST8SIA1	-28.531	-41.803	15.2849	2.09951
ALDOC	1.609	-11.992	15.2813	2.09902
ABLIM1	-21.096	-34.445	15.2798	2.09882
RPN2	21.901	8.083	15.2743	2.09807
ARPC2	10.816	-2.87	15.2645	2.09672
ALAD	31.263	17.371	15.2447	2.094
RAPGEF4	-7.923	-21.382	15.2441	2.09391
SEC61G	30.616	16.748	15.2277	2.09166
ZNF273	1.183	-12.315	15.1819	2.08537
STAT1	1.713	-11.759	15.1497	2.08095
TBCA	60.58	46.463	15.1452	2.08033
MAPK13	-11.292	-24.606	15.135	2.07893
ATG14	-8.142	-21.477	15.1211	2.07702
SF3A1	104.239	89.682	15.103	2.07454
DGCR8	95.303	80.859	15.0885	2.07253
TTC19	-3.045	-16.392	15.0764	2.07088
ZFAND5	-13.829	-27.048	15.0673	2.06962
SEH1L	121.579	106.874	15.0592	2.06852
DIAPH1	-12.024	-25.251	15.0552	2.06797
NCOA4	-14.001	-27.178	15.0267	2.06405
ZNF468	-7.378	-20.617	15.0155	2.06252
GET4	-2.373	-15.656	15.0042	2.06096
PAXIP1	-48.959	-61.72	14.9961	2.05984
LSM12	-3.328	-16.589	14.9926	2.05937
FBXO9	-11.547	-24.706	14.9811	2.05779
RIOK1	107.065	92.602	14.9765	2.05715
MRPL35	34.717	21.062	14.9665	2.05579
ASXL3	-60.688	-73.285	14.9611	2.05504
LY96	-31.703	-44.61	14.9512	2.05368
WNK1	64.638	50.683	14.9361	2.05161
PIK3R3	-46.984	-59.696	14.9245	2.05001
HDAC5	-28.73	-41.631	14.9119	2.04829
RICTOR	44.835	31.127	14.9073	2.04765
PRMT7	-7.892	-21.009	14.8979	2.04636
PYROXD1	23.699	10.245	14.8862	2.04476
PI4K2B	-24.242	-37.162	14.8811	2.04405
C16orf45	-25.863	-38.763	14.879	2.04376
CPB2	-27.946	-40.798	14.8537	2.04028
UGP2	1.546	-11.629	14.8512	2.03995
PTK7	-0.256	-13.382	14.8218	2.03591
CAP1	3.026	-10.132	14.8175	2.03532
RNASEH2C	17.787	4.478	14.8056	2.03368
EIF5B	28.549	15.137	14.7896	2.03149
TRAPPC4	28.096	14.696	14.7826	2.03052
CDC6	83.816	69.807	14.7768	2.02972
ALS2CL	-39.28	-51.929	14.7748	2.02946
MLYCD	-20.129	-32.981	14.7664	2.0283
LIPT1	46.162	32.58	14.7651	2.02811
RBFOX1	-17.647	-30.525	14.765	2.02811
TET3	-32.54	-45.25	14.7613	2.0276
POLR3E	35.492	22.033	14.7597	2.02738
CTNND1	-24.25	-37.03	14.7396	2.02462
KDM2A	-6.904	-19.871	14.7352	2.02401
OIP5	41.219	27.728	14.7282	2.02305
COG8	4.665	-8.417	14.7224	2.02226
LUC7L2	8.645	-4.463	14.7043	2.01977
LZIC	-11.325	-24.201	14.6925	2.01815
MARCH5	58.936	45.285	14.6923	2.01812
ANAPC15	36.929	23.528	14.685	2.01712
NUP43	78.111	64.256	14.6847	2.01707
C1orf172	-15.072	-27.895	14.6807	2.01653
KIAA0947	22.959	9.743	14.6538	2.01283
BMI1	-4.111	-17.008	14.6333	2.01001
RPS24	46.453	32.999	14.6324	2.00989
GSDMA	-19.428	-32.153	14.6302	2.00959
H2AFY2	-56.655	-68.966	14.6269	2.00914
NSMCE4A	35.616	22.29	14.6238	2.00872
ADORA1	-25.119	-37.768	14.6169	2.00776
TSNARE1	-24.433	-37.073	14.6001	2.00545
TYW3	-19.944	-32.616	14.5824	2.00302
PDZK1IP1	-22.265	-34.908	14.5789	2.00255
CCDC28A	-23.947	-36.566	14.5734	2.00179
RAP1GDS1	-13.402	-26.12	14.5559	1.99938
FLT4	-45.14	-57.483	14.5308	1.99593
FANCF	-5.336	-18.115	14.5276	1.9955
WDR3	46.041	32.703	14.5197	1.99441
ANKRD54	-21.256	-33.846	14.5141	1.99364
ARF6	18.608	5.582	14.5102	1.99311
MAFG	13.073	0.12	14.4982	1.99145
IFI44L	-18.49	-31.076	14.4792	1.98885
CSNK1G2	-42.181	-54.499	14.4725	1.98793
IER2	-15.166	-27.781	14.4714	1.98778
MANF	-13.669	-26.295	14.4659	1.98702
PHC2	-20.176	-32.725	14.4606	1.98629
APOBEC3F	-59.147	-71.266	14.4606	1.98629
METTL14	88.444	74.7	14.4572	1.98582
LRG1	-20.117	-32.648	14.4417	1.9837
COL3A1	-20.221	-32.737	14.4277	1.98178
TUSC2	-20.362	-32.858	14.4091	1.97922
ALKBH1	-19.618	-32.101	14.3876	1.97627
THOC2	120.651	106.625	14.383	1.97564
PRKG2	-36.169	-48.459	14.3771	1.97483
ARHGEF40	-17.144	-29.636	14.3691	1.97373
SHFM1	80.854	67.325	14.3244	1.96759
BRIX1	43.628	30.514	14.3201	1.96699
LEKR1	-25.756	-38.103	14.3186	1.96679
TNNI3K	-19.928	-32.333	14.3122	1.96591
R3HCC1L	-47.416	-59.481	14.2751	1.96081
RB1CC1	3.652	-8.962	14.2605	1.95881
NUP188	5.483	-7.149	14.2583	1.9585
FAM154B	-20.063	-32.413	14.2581	1.95848
HIST1H2BI	6.584	-6.056	14.2541	1.95793
MLLT10	-55.853	-67.804	14.2539	1.95791
PDLIM5	-92.529	-104.07	14.2485	1.95716
METAP1	23.057	10.259	14.2301	1.95463
DMRTC1	-0.95	-13.482	14.2289	1.95447
CHAC2	-22.088	-34.371	14.213	1.95228
MRPL42	83.884	70.444	14.2006	1.95059
PRELP	-25.995	-38.221	14.1989	1.95035
WARS2	34.755	21.875	14.1825	1.94809
WDR7	7.392	-5.166	14.1621	1.9453
MIS18A	9.114	-3.447	14.146	1.94308
ATP5G2	-2.549	-14.98	14.1446	1.94289
ZBTB20	-27.648	-39.798	14.1405	1.94232
SLIRP	17.844	5.194	14.1386	1.94206
KRTAP10-4	0.596	-11.849	14.1237	1.94002
EXOC2	-3.265	-15.667	14.1233	1.93996
CERCAM	-15.943	-28.201	14.1191	1.93939
RAD54L	-20.256	-32.457	14.1096	1.93808
POTEE	0.25	-12.175	14.1073	1.93777
FANCB	-21.224	-33.397	14.0921	1.93567
ACP2	-14.562	-26.804	14.0875	1.93505
RRH	-17.818	-30.019	14.0824	1.93434
CABIN1	-19.003	-31.19	14.0815	1.93422
LIF	-36.985	-48.966	14.0738	1.93316
SPIN1	-59.848	-71.568	14.0649	1.93194
FASN	45.343	32.482	14.0451	1.92923
PARP1	-44.538	-56.385	14.0225	1.92612
RNH1	-0.732	-13.056	14.0162	1.92525
LARP1B	-18.034	-30.164	14.013	1.92481
PPP1R11	42.209	29.423	14.0043	1.92361
RBM34	-5.343	-17.588	13.9877	1.92134
TAF1L	-27.513	-39.513	13.9873	1.92128
LZTFL1	-20.049	-32.129	13.9849	1.92096
ZCCHC11	-57.281	-68.945	13.9797	1.92023
CTU1	40.994	28.258	13.9673	1.91853
RFXANK	-16.317	-28.42	13.9666	1.91843
ASCL3	-25.825	-37.794	13.9371	1.91439
GSTCD	-25.911	-37.873	13.931	1.91355
CCL13	-18.677	-30.715	13.9272	1.91302
SF3B5	79.803	66.679	13.9266	1.91295
LSM10	55.245	42.41	13.9084	1.91044
RNF20	90.258	77.051	13.8939	1.90846
HS3ST3A1	-12.663	-24.728	13.8874	1.90756
VMAC	-17.541	-29.548	13.8832	1.90698
RNF168	-29.189	-41.066	13.8816	1.90677
PKIG	-21.202	-33.167	13.8815	1.90675
FADD	-8.591	-20.679	13.8652	1.90451
ZNF436	-15.874	-27.878	13.8615	1.904
FAM19A4	-28.006	-39.873	13.8583	1.90357
NANP	-14.264	-26.278	13.8537	1.90293
DHRS7B	-22.15	-34.068	13.8446	1.90168
HIST1H4K	27.011	14.562	13.8331	1.9001
ELP3	97.014	83.804	13.8216	1.89852
NCR2	-17.001	-28.951	13.8195	1.89823
DLK1	-18.555	-30.481	13.8126	1.89728
SLC1A4	-23.735	-35.599	13.8077	1.89661
LDHB	-15.474	-27.424	13.8025	1.89589
XKR9	-11.799	-23.783	13.7958	1.89498
LSMD1	4.327	-7.831	13.7919	1.89444
WFDC10B	-36.642	-48.339	13.7828	1.89319
BMPR1A	-45.692	-57.284	13.7776	1.89247
POLR2J2	67.332	54.495	13.7756	1.8922
PINX1	4.844	-7.284	13.7558	1.88948
ZNF544	-21.666	-33.499	13.7532	1.88913
RPL7L1	23.591	11.271	13.7408	1.88742
LDB1	-11.281	-23.207	13.7314	1.88613
CLPB	38.58	26.111	13.7242	1.88514
SLC35D2	-11.227	-23.118	13.6954	1.88119
SNRPB	51.057	38.481	13.6932	1.88089
PDIK1L	-40.701	-52.258	13.6865	1.87996
MSL2	-56.256	-67.639	13.6841	1.87963
NCL	39.061	26.638	13.6723	1.87802
NRL	-16.91	-28.702	13.6587	1.87615
BTBD8	-16.919	-28.708	13.6558	1.87574
C14orf80	22.858	10.631	13.6549	1.87563
FOXB1	-19.329	-31.071	13.6351	1.87291
KIAA0430	-23.497	-35.191	13.6331	1.87263
RAD51D	22.59	10.403	13.6175	1.87048
C19orf60	-28.077	-39.702	13.6144	1.87006
MAGT1	-7.918	-19.761	13.61	1.86945
ZNF225	-16.617	-28.355	13.6008	1.8682
UTP15	59.561	47	13.5832	1.86577
GLE1	4.151	-7.794	13.5785	1.86512
TIMP2	-27.002	-38.603	13.5782	1.86508
LAMA3	-26.69	-38.293	13.5767	1.86488
UBE2Q1	-24.047	-35.648	13.5452	1.86055
NUP62	14.861	2.838	13.5379	1.85955
MRPS23	53.995	41.541	13.5371	1.85944
YIPF3	11.618	-0.361	13.5295	1.8584
CHD6	-33.301	-44.784	13.5291	1.85835
GTF2A1	32.782	20.604	13.4947	1.85361
TAF5L	57.311	44.873	13.4839	1.85214
HIST1H2BK	10.663	-1.252	13.4755	1.85098
TBX5	-22.916	-34.452	13.4669	1.84979
PGD	66.534	54.015	13.4629	1.84925
PPP2R5D	1.158	-10.636	13.4592	1.84874
CLK1	-52.516	-63.712	13.4533	1.84793
VPS37A	12.846	0.933	13.4491	1.84736
PRIM1	128.553	115.373	13.4394	1.84602
DDX25	-54.495	-65.654	13.4379	1.84582
ANTXRL	-20.039	-31.573	13.4327	1.84511
TFPI2	-28.552	-39.989	13.4296	1.84468
KRTAP13-3	-2.206	-13.932	13.4279	1.84445
ADRM1	5.06	-6.746	13.4278	1.84442
B4GALT4	-10.214	-21.841	13.4172	1.84297
AHCYL2	-6.834	-18.494	13.4128	1.84237
NOP9	30.461	18.391	13.4113	1.84217
AP3B1	-26.379	-37.799	13.3882	1.83899
KMT2B	-27.644	-39.014	13.3518	1.83398
IMPDH1	-11.135	-22.678	13.3425	1.83271
CASP8	-24.814	-36.199	13.3353	1.83173
ZNF530	-16.678	-28.143	13.3255	1.83037
SMC5	60.939	48.628	13.315	1.82894
MOGAT2	-27.098	-38.436	13.3133	1.8287
PTH2R	-13.995	-25.477	13.3127	1.82862
PTRH1	-23.296	-34.666	13.3032	1.82732
ATXN2L	-22.47	-33.844	13.2981	1.82661
ZNF354C	-30.634	-41.887	13.2668	1.82231
GUCY2D	-42.282	-53.395	13.2552	1.82072
MS4A5	-19.371	-30.733	13.2514	1.82019
GRXCR2	-17.941	-29.301	13.2334	1.81773
VPS26A	10.725	-0.934	13.2159	1.81533
GPBP1L1	-17.403	-28.745	13.2092	1.8144
MAML1	-28.299	-39.508	13.1963	1.81263
C14orf182	-25.342	-36.58	13.1926	1.81212
ZAP70	-44.431	-55.451	13.1851	1.81109
PEPD	-27.449	-38.644	13.1726	1.80938
NON-TARGETING-194	-27.045	-38.236	13.1641	1.8082
GGT1	-6.86	-18.266	13.1563	1.80713
TAF1A	43.995	32.034	13.1501	1.80629
PCDHB14	-21.551	-32.779	13.1402	1.80492
IL11	-36.176	-47.229	13.1264	1.80303
VRK2	-57.916	-68.696	13.0929	1.79843
KCNIP2	-19.454	-30.658	13.0925	1.79838
MSL3	-101.902	-112.181	13.077	1.79624
FRAT1	-21.123	-32.286	13.0697	1.79524
RHBDD1	-22.025	-33.175	13.0666	1.79482
GRB7	-11.817	-23.079	13.066	1.79473
RNASE12	-21.19	-32.339	13.0563	1.7934
UTS2B	-27.499	-38.563	13.0407	1.79126
ZNF259	57.81	45.806	13.0395	1.79109
TTN	-55.871	-66.614	13.0327	1.79015
TPT1	78.766	66.539	13.0312	1.78995
TARS	49.917	38.019	13.0204	1.78847
CEACAM4	-15.896	-27.058	13.0104	1.78709
MON2	-19.264	-30.387	13.0085	1.78684
GRB14	-14.598	-25.765	13.0009	1.7858
CTSL	-28.023	-39.041	13.0001	1.78567
ATG12	-27.295	-38.318	12.997	1.78525
NPRL2	-10.372	-21.572	12.9872	1.7839
TAS2R42	-24.002	-35.039	12.9744	1.78215
IQCB1	-5.975	-17.2	12.9634	1.78064
TRAPPC11	43.525	31.754	12.9633	1.78062
UPP1	-28.506	-39.475	12.9559	1.77961
PIK3C3	27.786	16.198	12.9538	1.77932
EIF2AK2	-56.054	-66.699	12.9356	1.77682
DHRSX	-7.222	-18.403	12.9328	1.77644
KLC3	-23.549	-34.547	12.9299	1.77604
TLE6	-27.976	-38.916	12.9207	1.77477
C7orf73	10.644	-0.72	12.9185	1.77448
SLC35B1	61.837	49.916	12.9107	1.77339
CBWD2	0.469	-10.729	12.8642	1.76701
TADA2A	7.854	-3.419	12.8577	1.76611
PI16	-4.359	-15.489	12.8493	1.76497
SLC39A6	-24.386	-35.285	12.8392	1.76357
GMCL1	-18.835	-29.787	12.8308	1.76243
HS6ST2	-21.755	-32.674	12.83	1.76232
HIST1H2AD	21.289	9.899	12.8261	1.76178
PDPK1	73.326	61.365	12.8229	1.76134
CDK18	-48.506	-59.12	12.8201	1.76095
RBM14	132.223	119.622	12.813	1.75998
RABL3	-17.887	-28.827	12.8081	1.75931
ZNF705G	-8.132	-19.175	12.8034	1.75867
PREX1	-13.03	-24.012	12.7964	1.7577
AVP	-14.598	-25.548	12.7815	1.75566
ZNF534	-21.908	-32.777	12.7812	1.75561
CFDP1	1.068	-10.043	12.7696	1.75401
KRT13	-15.437	-26.355	12.7585	1.7525
GAR1	27.238	15.858	12.7496	1.75127
NASP	-23.426	-34.242	12.7445	1.75057
TMEM181	-24.353	-35.154	12.7397	1.74991
OMD	-27.628	-38.386	12.7327	1.74896
ATPAF2	19.132	7.862	12.7288	1.74842
SLU7	103.46	91.263	12.7254	1.74795
CHCHD3	29.064	17.694	12.7191	1.74709
ZC3H7B	-27.561	-38.305	12.7178	1.74691
MSL1	-18.769	-29.607	12.7148	1.74649
GABRP	-24.688	-35.46	12.7141	1.7464
AQP7	4.192	-6.895	12.7104	1.74589
GTF3C3	28.448	17.094	12.7098	1.74581
PSMA5	120.557	108.193	12.7035	1.74494
LILRA5	-32.587	-43.261	12.7031	1.74489
VAMP4	-22.794	-33.565	12.692	1.74336
CDCA3	5.732	-5.35	12.6882	1.74284
POLR1C	109.268	97.05	12.6818	1.74196
BNC1	-21.193	-31.966	12.6761	1.74118
IRF2BP1	-20.004	-30.789	12.675	1.74102
AMHR2	-6.106	-17.038	12.6686	1.74014
HARS	66.414	54.683	12.6675	1.73999
ELP4	53.762	42.172	12.666	1.73979
MED14	54.707	43.131	12.6413	1.7364
ELP2	39.936	28.529	12.6352	1.73556
LCN1	-14.429	-25.22	12.6189	1.73331
TLK2	0.424	-10.522	12.6099	1.73208
USP24	-18.78	-29.503	12.5986	1.73054
PICALM	1.208	-9.73	12.5931	1.72977
TRAF2	-3.558	-14.427	12.5765	1.72749
GALNTL6	-22.211	-32.873	12.5752	1.72732
CCNA2	90.338	78.443	12.5664	1.72611
RBCK1	-26.532	-37.133	12.5618	1.72547
TMEM8B	-23.872	-34.497	12.5564	1.72473
SSFA2	-19.458	-30.131	12.5557	1.72463
NPTX1	-26.32	-36.909	12.5473	1.72348
PSMG3	44.956	33.584	12.5439	1.72301
CAMK1	-42.337	-52.737	12.5348	1.72177
HSPA14	5.722	-5.206	12.5326	1.72146
SLC25A41	-17.99	-28.653	12.5292	1.72099
TMEM45A	-29.575	-40.11	12.529	1.72097
TMEM79	-32.218	-42.721	12.5261	1.72057
RPRD1B	20.382	9.304	12.5207	1.71983
BCL6B	-22.037	-32.646	12.5197	1.71969
NAPB	-11.598	-22.311	12.5084	1.71814
HSP90AA1	-44.779	-55.109	12.4913	1.71579
PCDHA8	-18.123	-28.74	12.4841	1.71481
HS6ST1	-16.817	-27.448	12.4837	1.71475
TMEM176A	-28.943	-39.436	12.4795	1.71417
E4F1	21.4	10.355	12.476	1.71369
MAEA	-6.739	-17.47	12.4724	1.7132
ABR	-41.515	-51.86	12.4701	1.71287
KPNA4	-22.096	-32.641	12.4557	1.7109
FREM3	-30.003	-40.452	12.4468	1.70968
PPP6R2	-21.87	-32.406	12.444	1.7093
RAD50	91.568	79.785	12.4394	1.70867
LCE2A	45.815	34.54	12.4362	1.70822
MED20	58.216	46.81	12.4303	1.70741
ARHGAP19	-10.612	-21.241	12.4125	1.70497
CCDC108	-28.688	-39.115	12.4099	1.70461
ZFC3H1	-0.944	-11.677	12.4098	1.70459
CORO1A	-9.669	-20.303	12.407	1.70421
PTPRO	-61.596	-71.657	12.4069	1.7042
SPRR1B	14.735	3.834	12.4047	1.7039
FBXO36	-24.677	-35.131	12.3924	1.70221
CLEC4G	-28.355	-38.746	12.3698	1.6991
TGIF2-C20orf24	2.965	-7.759	12.3571	1.69735
COBLL1	-20.221	-30.686	12.3538	1.69691
ADIPOR2	-21.382	-31.816	12.3355	1.69438
BIRC2	14.903	4.07	12.3341	1.6942
SMARCC1	65.496	54.11	12.3289	1.69348
EIF3L	-5.361	-15.964	12.3276	1.69331
SLC25A32	15.483	4.652	12.3256	1.69303
TRIM61	-20.125	-30.563	12.3255	1.69301
RAB6A	24.073	13.163	12.3097	1.69084
KRTAP21-1	10.567	-0.191	12.3066	1.69043
WDR4	69.148	57.76	12.2901	1.68816
DUSP19	-25.529	-35.86	12.2776	1.68643
METTL18	-15.618	-26.055	12.2742	1.68597
RRN3	56.406	45.176	12.2725	1.68574
AP3D1	-24.626	-34.954	12.2645	1.68463
CAMP	-30.78	-41.037	12.2613	1.6842
UGGT1	-26.531	-36.824	12.2503	1.68269
FANCA	-4.152	-14.688	12.2464	1.68215
CCP110	16.116	5.359	12.2437	1.68179
MAPK9	-61.464	-71.362	12.2406	1.68136
ZNF564	-24.821	-35.12	12.2373	1.6809
HBP1	-25.861	-36.147	12.2358	1.68069
LMOD2	-26.614	-36.881	12.225	1.67921
C9orf3	-27.542	-37.786	12.2121	1.67744
MSTN	-24.374	-34.643	12.202	1.67605
CSNK1D	-14.993	-25.347	12.1833	1.67348
PPM1B	-62.926	-72.747	12.1791	1.67291
APOA4	-27.179	-37.393	12.1777	1.67271
EMID1	-16.725	-27.044	12.1672	1.67128
UVRAG	4.222	-6.315	12.154	1.66946
NUDT12	-27.523	-37.691	12.135	1.66685
KRTAP4-11	36.566	25.692	12.1339	1.6667
MED18	70.874	59.63	12.1253	1.66552
PDX1	-25.48	-35.657	12.1213	1.66497
TRDMT1	-43.867	-53.84	12.1202	1.66481
LYPLA2	-12.376	-22.693	12.1167	1.66433
ADRA2A	-22.345	-32.546	12.1106	1.6635
SCO2	35.303	24.487	12.0893	1.66058
UBXN10	-17.898	-28.127	12.0893	1.66057
CAND2	-30.443	-40.532	12.0877	1.66035
NME1-NME2	-10.447	-20.754	12.085	1.65999
NAA35	4.377	-6.089	12.0804	1.65936
TRIM28	-20.736	-30.924	12.0795	1.65923
C20orf85	-26.687	-36.809	12.0792	1.65918
IL20RB	-27.037	-37.149	12.0729	1.65833
MYBBP1A	99.595	88.086	12.0728	1.65831
WNK4	-37.713	-47.704	12.0697	1.65788
BCMO1	-25.439	-35.562	12.0662	1.65741
CHD1	-45.883	-55.779	12.0648	1.65721
FAM118B	-28.706	-38.786	12.0592	1.65644
TAF1D	25.986	15.308	12.0537	1.65569
LCOR	-22.305	-32.448	12.0515	1.65538
OXSR1	-53.69	-63.482	12.0467	1.65472
POT1	87.329	75.985	12.0428	1.65419
RFWD2	-15.827	-26.024	12.0338	1.65296
COG3	1.934	-8.447	12.0217	1.6513
VPS45	10.351	-0.112	12.0108	1.64979
TSNAX	-29.066	-39.09	12.0066	1.64921
ZNF571	-24.68	-34.752	12.0062	1.64916
C16orf58	-29.486	-39.503	12.0042	1.64889
SNX13	-11.879	-22.089	12.0029	1.64871
CHERP	71.562	60.449	11.9851	1.64627
STARD10	-22.903	-32.964	11.9753	1.64491
NCAPH	55.768	44.842	11.9723	1.6445
RFC4	103.125	91.68	11.9687	1.64401
SPDL1	97.448	86.067	11.9674	1.64382
TSPO	-24.428	-34.457	11.9599	1.6428
EFHC1	-24.6	-34.622	11.9548	1.64209
IST1	-38.481	-48.342	11.9468	1.641
CKM	-31.06	-41.002	11.9459	1.64088
CYB5B	24.228	13.68	11.9419	1.64033
FAM208B	-25.281	-35.276	11.9351	1.63939
AP3S1	-19.992	-30.041	11.9307	1.63878
PLSCR5	-29.319	-39.264	11.9295	1.63863
UGT2A3	-11.814	-21.952	11.9294	1.63861
POM121	-4.595	-14.812	11.9288	1.63852
TSEN34	23.453	12.927	11.9283	1.63846
BRSK2	-70.229	-79.719	11.9259	1.63812
RGPD2	3.278	-7.021	11.9238	1.63785
FBXO5	34.211	23.573	11.9215	1.63753
BANP	20.074	9.595	11.9185	1.63711
WDR86	-21.877	-31.893	11.9183	1.63709
CLK2	-43.294	-53.073	11.9176	1.63699
PIEZO1	-20.369	-30.398	11.9146	1.63658
CYP21A2	-28.655	-38.591	11.913	1.63636
CERS5	-17.566	-27.621	11.9097	1.6359
FXR1	-62.514	-72.073	11.9096	1.63588
OPA3	-22.69	-32.686	11.9072	1.63555
LAMC2	-30.182	-40.094	11.9058	1.63537
CCNI	-26.636	-36.573	11.8915	1.63341
MIF	-22.339	-32.32	11.8881	1.63293
EPHA2	-50.598	-60.266	11.8868	1.63276
GOLGA7	-26.741	-36.662	11.8765	1.63135
NR3C1	-30.726	-40.594	11.8674	1.63009
SCAND3	-25.738	-35.658	11.8643	1.62967
ARL4A	-7.45	-17.571	11.8635	1.62956
RNASE7	-15.905	-25.932	11.8628	1.62946
MRRF	8.723	-1.573	11.8601	1.62909
BCL11A	-32.486	-42.326	11.8587	1.6289
GPR56	-29.114	-38.98	11.8474	1.62734
RAD17	107.546	96.211	11.8082	1.62196
USP6	-20.053	-29.977	11.8049	1.62151
CUL9	-19.434	-29.354	11.794	1.62001
TDP2	-14.069	-24.047	11.7928	1.61984
ANKRD49	7.788	-2.42	11.7815	1.6183
ZNF131	54.032	43.325	11.7702	1.61674
METTL7A	-26.8	-36.612	11.767	1.6163
TLX1NB	-14.417	-24.363	11.7643	1.61593
RORA	-25.348	-35.165	11.7558	1.61477
MARCH10	-31.183	-40.929	11.7491	1.61385
RAB3B	-29.261	-39.024	11.7449	1.61326
VPS41	-10.848	-20.811	11.7417	1.61283
IL1B	-24.844	-34.651	11.7401	1.61261
AQP5	-25.414	-35.213	11.7383	1.61237
MYB	97.808	86.652	11.7358	1.61202
IHH	-27.9	-37.668	11.7347	1.61187
C6orf89	-1.147	-11.206	11.7305	1.61129
B4GALT3	-20.361	-30.207	11.7295	1.61115
RASGRF1	-28.364	-38.121	11.7288	1.61105
RPE65	-24.569	-34.36	11.7208	1.60996
C1orf226	-29.468	-39.204	11.7199	1.60983
BEX5	-16.233	-26.115	11.7199	1.60983
ATG7	-21.533	-31.356	11.7193	1.60975
XPO1	128.688	117.218	11.7088	1.60831
LCE2B	14.325	4.128	11.6975	1.60675
POLR2F	128.819	117.365	11.6912	1.60589
SRSF3	125.339	113.928	11.6865	1.60525
G6PD	31.027	20.673	11.6699	1.60296
SP3	-21.521	-31.293	11.6676	1.60265
CD200	-21.855	-31.623	11.6673	1.60261
INS	-8.212	-18.116	11.6526	1.60059
KIAA0100	-10.877	-20.75	11.651	1.60037
ATG9A	-5.934	-15.854	11.6434	1.59932
SRSF5	-49.875	-59.31	11.6432	1.59929
GLOD5	-28.089	-37.764	11.6428	1.59924
CCDC153	-21.74	-31.479	11.6367	1.5984
TUBB3	-25.211	-34.908	11.6329	1.59789
MTOR	113.114	101.899	11.6247	1.59676
MYADML2	-25.945	-35.621	11.6199	1.5961
URGCP-MRPS24	-1.398	-11.341	11.616	1.59557
SP1	-22.6	-32.302	11.6089	1.59458
NGFRAP1	-24.525	-34.202	11.6051	1.59406
COPG1	35.679	25.342	11.6008	1.59347
STAC2	-20.433	-30.147	11.5968	1.59293
NAGS	-24.545	-34.21	11.5932	1.59242
SF3A3	109.764	98.628	11.5822	1.59092
CCDC9	-13.705	-23.477	11.5804	1.59067
CRHR1	-24.366	-34.005	11.5649	1.58854
UBE2A	5.018	-4.933	11.5525	1.58685
DDA1	37.217	26.913	11.5503	1.58653
ZMAT5	67.816	57.21	11.5143	1.58159
SON	22.857	12.749	11.5123	1.58132
SMARCD1	68.26	57.653	11.5103	1.58105
MRPS17	33.681	23.456	11.5098	1.58098
TUT1	52.782	42.368	11.4879	1.57796
EDDM3B	-15.727	-25.38	11.4827	1.57725
GLI3	-32.967	-42.419	11.4717	1.57575
ELF2	-3.537	-13.312	11.47	1.57551
TAMM41	52.154	41.769	11.4655	1.57489
EMC1	26.513	16.411	11.4654	1.57488
STRA13	1.603	-8.218	11.4592	1.57402
DEFB129	3.871	-5.975	11.4592	1.57402
PPP1CA	10.548	0.63	11.4575	1.57379
H2AFY	-68.12	-77.165	11.4524	1.57308
ZNF99	-18.512	-28.099	11.447	1.57235
CTBS	-31.266	-40.698	11.4325	1.57036
WDR36	36.371	26.218	11.407	1.56686
NME8	-26.686	-36.141	11.4047	1.56654
GORASP1	-25.042	-34.503	11.3924	1.56485
KIAA1586	-17.688	-27.216	11.3781	1.56289
DENR	21.819	11.856	11.3772	1.56277
PPP2R4	43.097	32.903	11.3734	1.56225
CRYGS	-30.151	-39.531	11.3675	1.56143
POLR3H	133.993	122.811	11.3584	1.56018
DAZAP1	-5.468	-15.111	11.3581	1.56014
MAP2K2	-38.946	-48.219	11.3574	1.56005
PTAR1	-23.09	-32.528	11.3474	1.55867
DDX3Y	-72.976	-81.862	11.3458	1.55844
EXOSC3	51.088	40.834	11.345	1.55833
ZBTB44	-15.942	-25.455	11.3435	1.55813
SPPL2A	-14.09	-23.621	11.341	1.55779
TIMM23	57.565	47.247	11.3374	1.5573
ATP6V0E1	-24.602	-34.011	11.3349	1.55696
C6orf226	-8.045	-17.631	11.3292	1.55617
SPOP	13.671	3.849	11.3256	1.55567
OPA1	53.934	43.669	11.3243	1.5555
XRCC3	46.793	36.609	11.3221	1.55519
CLCN5	-57.165	-66.192	11.3119	1.5538
MAGEA2	-3.912	-13.526	11.3114	1.55372
LCE6A	-16.486	-25.959	11.3091	1.55341
C4orf27	-17.954	-27.402	11.3002	1.55219
BCL2L12	-18.039	-27.473	11.287	1.55037
COX16	38.205	28.151	11.2865	1.5503
PCGF3	-29.531	-38.827	11.2757	1.54881
BIRC8	-18.369	-27.786	11.2735	1.54852
TRIAP1	66.354	56.004	11.2717	1.54827
HAO2	-25.17	-34.509	11.2705	1.5481
HINT1	-21.536	-30.913	11.2684	1.54781
EXOSC10	0.33	-9.288	11.2681	1.54778
NT5C3A	-16.961	-26.38	11.2598	1.54664
SIRPA	-14.311	-23.759	11.2596	1.5466
HIST1H4B	-9.789	-19.283	11.2556	1.54606
WDR89	-26.73	-36.037	11.2555	1.54605
MLST8	59.84	49.578	11.2554	1.54603
PNCK	-31.59	-40.83	11.242	1.54419
PRR18	-27.153	-36.44	11.24	1.54392
GPSM3	-13.869	-23.294	11.2314	1.54273
EIF4B	2.833	-6.775	11.2301	1.54255
C22orf42	-23.985	-33.293	11.2259	1.54198
C1D	5.492	-4.137	11.2217	1.5414
TSEN54	26.964	17.099	11.2208	1.54127
TMEM131	-17.612	-26.979	11.2145	1.54041
CNOT10	-21.744	-31.063	11.2121	1.54008
HMGN4	10.006	0.339	11.2097	1.53976
HIPK1	-23.766	-33.036	11.1851	1.53637
WDR45B	-10.73	-20.141	11.1822	1.53598
NEUROD2	-22.902	-32.172	11.1754	1.53504
MEIS1	-21.85	-31.13	11.1738	1.53482
STX5	63.468	53.247	11.1735	1.53478
PDE1A	-25.576	-34.808	11.1668	1.53386
SNX12	-22.577	-31.841	11.1657	1.53371
CAB39	-5.697	-15.147	11.1655	1.53368
SDPR	-20.831	-30.114	11.1655	1.53368
ZNF572	-22.73	-31.99	11.1634	1.53339
ARMC7	66.383	56.142	11.1612	1.53309
NOC3L	22.253	12.504	11.156	1.53238
WDR33	133.027	122.058	11.1538	1.53208
WDR25	27.94	18.131	11.1532	1.532
CTH	-14.501	-23.84	11.1515	1.53175
PLA2G4A	-23.144	-32.387	11.1508	1.53167
UBA3	88.077	77.607	11.1507	1.53165
PRAMEF22	1.283	-8.229	11.1503	1.5316
GUCA2A	-15.646	-24.968	11.1471	1.53115
PHF7	-56.897	-65.759	11.1421	1.53047
SLC7A13	-27.979	-37.159	11.1411	1.53032
FARSB	56.779	46.672	11.1328	1.5292
DDR1	-35.939	-45.013	11.1227	1.5278
APLP1	-28.744	-37.897	11.1223	1.52775
TAS2R10	-26.018	-35.198	11.1192	1.52732
ZNF417	-18.088	-27.351	11.1146	1.5267
MOCS1	-27.123	-36.273	11.1012	1.52485
DNAJC3	-14.278	-23.567	11.0984	1.52447
INSRR	-56.454	-65.271	11.0917	1.52354
NRAS	-40.115	-49.106	11.0853	1.52267
HIST3H3	29.64	19.887	11.0777	1.52162
RAF1	-24.735	-33.885	11.0745	1.52119
MED10	27.71	17.986	11.0699	1.52055
LUZP2	-27.712	-36.823	11.0683	1.52033
VRK1	-64.88	-73.568	11.0552	1.51854
ZACN	-23.138	-32.286	11.0547	1.51846
AKAP3	-25.952	-35.062	11.0477	1.5175
EIF2S2	34.704	24.925	11.0475	1.51747
CYP3A5	-35.415	-44.419	11.0461	1.51727
PPP1R13B	-21.988	-31.139	11.0449	1.51712
GCNT3	-21.521	-30.672	11.0397	1.5164
ANLN	-19.434	-28.608	11.0397	1.5164
NPAS4	-30.345	-39.395	11.036	1.51589
DNAJA1	-5.418	-14.734	11.0269	1.51464
NAIP	-22.187	-31.308	11.0168	1.51325
MAFK	-21.183	-30.309	11.0106	1.51241
NUMA1	17.877	8.321	11.0097	1.51228
WRAP53	-10.227	-19.469	11.0057	1.51173
DPH5	28.603	18.939	10.9992	1.51084
C9orf78	5.323	-4.083	10.9981	1.51068
GNB1	40.752	30.956	10.9972	1.51056
ROBO2	-67.681	-76.28	10.9965	1.51047
FAM9A	-18.6	-27.729	10.9849	1.50887
CSF3	-13.411	-22.591	10.9785	1.508
ITGAV	-30.318	-39.307	10.974	1.50738
ABCC10	-15.779	-24.928	10.9736	1.50732
ADAD1	-25.989	-35.023	10.9712	1.507
OXLD1	-26.267	-35.296	10.9693	1.50673
SLC35B2	-7.317	-16.554	10.9682	1.50658
KIAA2013	5.582	-3.794	10.9648	1.50612
MBD3	-30.613	-39.587	10.9621	1.50575
GPR137B	-28.492	-37.477	10.9496	1.50403
MOS	-41.267	-50.107	10.9455	1.50346
COMTD1	-0.615	-9.892	10.9339	1.50186
SSB	20.962	11.456	10.9247	1.50061
RNF13	-26.891	-35.869	10.9247	1.5006
IREB2	-28.342	-37.303	10.9237	1.50046
LENEP	-4.072	-13.291	10.9138	1.49911
CYP2U1	-27.421	-36.375	10.9063	1.49808
PCDHGB6	-25.926	-34.896	10.9058	1.49801
PSMA7	130.761	120.066	10.9021	1.4975
LPAR1	-27.863	-36.804	10.8981	1.49695
CNOT11	-10.402	-19.535	10.8974	1.49686
FAM76B	-20.783	-29.79	10.8858	1.49527
PTOV1	-18.499	-27.529	10.8836	1.49496
ASPM	-49.213	-57.897	10.8764	1.49397
HCFC1	117.614	107.092	10.8738	1.49361
PDCD5	16.296	6.893	10.8726	1.49345
NDRG3	19.107	9.675	10.8706	1.49317
NPC1	-30.74	-39.62	10.8685	1.49289
DROSHA	58.228	48.378	10.8568	1.49128
ANKRD7	-24.436	-33.373	10.8558	1.49114
NON-TARGETING-176	-30.923	-39.787	10.8544	1.49095
ANGPT1	-25.71	-34.625	10.8478	1.49004
MRPL40	35.179	25.6	10.8399	1.48896
GKAP1	-24.523	-33.443	10.8396	1.48892
ZNF260	-27.753	-36.628	10.8301	1.48762
COX5B	33.946	24.392	10.8284	1.48738
EIF3CL	19.832	10.436	10.8261	1.48706
S100A11	-37.964	-46.716	10.8197	1.48618
NUDT8	-17.555	-26.527	10.8144	1.48546
FANCI	-3.423	-12.55	10.8135	1.48533
IDO1	-31.391	-40.209	10.8131	1.48527
RAB22A	-16.011	-24.989	10.8033	1.48393
INTS1	91.97	81.808	10.7959	1.48291
NUP35	5.37	-3.834	10.7933	1.48255
MFF	-28.707	-37.534	10.7922	1.48241
SYVN1	45.459	35.816	10.79	1.4821
FAM110C	-30.552	-39.355	10.7886	1.48191
ESF1	10.946	1.702	10.7715	1.47957
CERS6	-16.126	-25.069	10.7692	1.47924
GPR179	-28.227	-37.033	10.7657	1.47876
HDAC4	-56.276	-64.769	10.7621	1.47827
RAET1G	-8.269	-17.287	10.7574	1.47762
TFAP4	-1.373	-10.467	10.7573	1.47761
HIRIP3	-26.567	-35.37	10.7441	1.4758
NHP2	62.732	52.945	10.7429	1.47563
BLOC1S3	-28.228	-37.01	10.7414	1.47543
UCMA	-24.853	-33.66	10.729	1.47373
SFMBT2	-50.169	-58.694	10.7263	1.47335
GATC	59.94	50.203	10.7235	1.47296
FZR1	59.399	49.669	10.7224	1.47282
PSG11	-9.029	-17.996	10.7143	1.4717
TXNRD1	-13.037	-21.955	10.7094	1.47104
FANCE	-7.239	-16.217	10.7054	1.47049
MYO3B	-59.908	-68.304	10.7045	1.47036
ELP6	43.518	33.988	10.6973	1.46938
USP30	-23.343	-32.134	10.696	1.46919
DPM3	-19.116	-27.951	10.6933	1.46883
SMARCE1	90.147	80.107	10.6928	1.46876
C2CD4B	-29.482	-38.202	10.6927	1.46874
DIAPH3	-28.183	-36.915	10.6903	1.46841
VPS29	31.418	22.029	10.6898	1.46833
CYP2C19	-24.041	-32.818	10.6896	1.46832
GSG2	39.076	29.603	10.6893	1.46827
PTPN7	-18.04	-26.88	10.6864	1.46787
RABAC1	-24.826	-33.588	10.6832	1.46744
CAND1	34.388	24.974	10.6819	1.46726
ATP5O	21.449	12.179	10.6806	1.46708
ADCY8	-18.472	-27.3	10.6791	1.46687
CYB561D1	-50.252	-58.717	10.6666	1.46515
PRR16	-25.043	-33.781	10.6614	1.46444
CASP3	-32.98	-41.628	10.6589	1.4641
NDC80	108.556	98.356	10.6493	1.46277
RAMP2	-24.036	-32.769	10.6451	1.4622
ZNF830	17.207	8.019	10.6451	1.46219
PDHX	-25.073	-33.79	10.6405	1.46156
RC3H1	-25.353	-34.063	10.6365	1.46102
NEK7	-45.725	-54.209	10.6353	1.46085
AK4	-4.602	-13.535	10.6305	1.4602
C5orf22	-25.084	-33.787	10.6264	1.45964
TECR	-20.744	-29.494	10.6255	1.45951
UFC1	39.197	29.802	10.609	1.45725
APPL2	-47.232	-55.672	10.6076	1.45705
ZNF212	-12.023	-20.848	10.6041	1.45657
UBAP2L	-24.157	-32.847	10.603	1.45641
NR1I3	-30.881	-39.496	10.6021	1.4563
EPGN	-46.645	-55.081	10.597	1.45559
MYBL2	19.012	9.86	10.5885	1.45443
FAM120C	-26.414	-35.061	10.5847	1.4539
DPF3	-26.728	-35.362	10.575	1.45257
PAX4	-28.87	-37.48	10.5746	1.45252
PRKCG	-70.626	-78.766	10.5652	1.45123
CD2	-15.72	-24.459	10.5584	1.45029
BLID	-30.49	-39.06	10.5523	1.44945
RAD51C	55.402	45.894	10.5425	1.44811
FBXO2	-27.392	-35.985	10.541	1.4479
S1PR4	-21.599	-30.255	10.54	1.44777
SRPK3	-43.404	-51.818	10.5386	1.44757
PNRC1	-24.317	-32.94	10.537	1.44735
ZNF362	-15.625	-24.341	10.5341	1.44695
PIK3R5	22.583	13.448	10.5315	1.44659
RGL3	-27.99	-36.562	10.5264	1.4459
CRTAM	-25.987	-34.58	10.5253	1.44574
PAPD5	-22.768	-31.392	10.5207	1.44512
PARN	-13.917	-22.626	10.5079	1.44336
TAS2R13	-22.919	-31.523	10.5022	1.44257
POLRMT	120.27	110.087	10.5014	1.44246
DCAF10	-16.071	-24.737	10.4885	1.44069
SPATA5L1	37.018	27.767	10.4877	1.44059
HS3ST4	-20.879	-29.487	10.4835	1.44
HMHB1	0.453	-8.389	10.4821	1.43981
COLGALT2	-27.223	-35.738	10.4602	1.4368
KATNBL1	-11.645	-20.328	10.4563	1.43627
PEX14	-30.261	-38.728	10.4456	1.43479
FAM71F2	-24.362	-32.89	10.4414	1.43422
ZNF768	-28.84	-37.314	10.4368	1.43359
CMTR1	77.459	67.815	10.434	1.4332
RCL1	52.149	42.787	10.4312	1.43282
EIF5A	102.337	92.425	10.4274	1.4323
TMEM151A	-21.842	-30.378	10.4214	1.43147
LYSMD3	-28.954	-37.402	10.4118	1.43015
SIAH2	-30.196	-38.622	10.4034	1.429
LIMS1	-11.585	-20.216	10.403	1.42895
NXF1	50.749	41.433	10.4003	1.42857
PALM	-16.941	-25.509	10.3991	1.42841
ACAD9	25.353	16.32	10.3974	1.42818
PLD3	-30.9	-39.31	10.3951	1.42785
MLX	-16.585	-25.151	10.3931	1.42759
ATXN1L	-20.232	-28.757	10.3923	1.42748
SLC39A1	-28.92	-37.349	10.3922	1.42746
CTAGE5	-14.307	-22.895	10.3899	1.42715
GDI2	-26.967	-35.412	10.3866	1.42669
RASA4	10.757	1.902	10.3803	1.42583
NUP160	44.126	34.904	10.3791	1.42567
MLC1	-20.468	-28.971	10.3727	1.42479
ATP10D	-34.926	-43.269	10.3722	1.42472
RIMKLA	-31.85	-40.213	10.3581	1.42278
ARF5	-31.963	-40.308	10.3412	1.42045
GPR75	-24.962	-33.384	10.3409	1.42042
FCGBP	-20.954	-29.41	10.3306	1.419
KCNS3	-30.81	-39.157	10.3303	1.41897
GYPC	-34.571	-42.874	10.3278	1.41862
POTEG	7.758	-1.009	10.3248	1.4182
SERPINA3	-34.134	-42.436	10.3219	1.41781
SENP6	31.668	22.642	10.3199	1.41753
COG4	5.271	-3.461	10.3171	1.41715
ZUFSP	-31.028	-39.344	10.3014	1.41499
SDE2	59.526	50.217	10.2953	1.41415
PCDHA4	-27.542	-35.889	10.2939	1.41396
MACROD2	-83.535	-91.261	10.2906	1.41351
RASSF1	-25.625	-33.983	10.2836	1.41255
ARL4C	-32.914	-41.19	10.282	1.41233
LAMP2	-30.445	-38.748	10.2818	1.4123
CSN2	-27.23	-35.567	10.2803	1.41209
DENND5B	-23.749	-32.119	10.2748	1.41134
TM9SF1	-22.193	-30.579	10.2737	1.41118
VPS33B	-30.318	-38.611	10.2703	1.41071
HDAC3	115.039	105.153	10.2594	1.40923
STRADB	-24.037	-32.371	10.2416	1.40678
LEFTY1	-11.7	-20.168	10.2395	1.40649
ANXA3	-21.479	-29.832	10.2323	1.4055
TSGA10IP	-20.735	-29.096	10.2321	1.40547
BCKDHA	-21.882	-30.229	10.2307	1.40528
COPS7A	-30.988	-39.234	10.2302	1.40521
FAM63A	-30.851	-39.096	10.2277	1.40486
VTA1	-24.236	-32.551	10.2247	1.40445
MS4A8	-26.438	-34.725	10.2209	1.40393
ADI1	-24.24	-32.548	10.2176	1.40348
FNTB	58.904	49.681	10.2153	1.40316
KIAA0101	-26.796	-35.06	10.2016	1.40129
GFI1	-18.431	-26.78	10.1943	1.40027
ENSA	-29.059	-37.287	10.1905	1.39975
CDK3	-32.267	-40.459	10.1899	1.39967
CHRNA1	-22.449	-30.729	10.1693	1.39685
CACNA1S	-33.271	-41.431	10.1687	1.39676
RBMXL1	-6.453	-14.903	10.1628	1.39595
GAREML	-25.646	-33.884	10.1625	1.39591
FAM86A	-2.223	-10.714	10.157	1.39516
ITGA9	-46.959	-54.951	10.1515	1.39441
FFAR4	-16.564	-24.891	10.1512	1.39436
UNC50	-18.077	-26.387	10.1509	1.39432
PSMB4	116.799	107.003	10.1488	1.39403
ILKAP	-25.254	-33.48	10.146	1.39365
RPL23	132.073	122.112	10.1452	1.39354
RAB42	-14.172	-22.518	10.1437	1.39333
ZNF675	-12.042	-20.408	10.1402	1.39285
PDK3	-50.089	-58.033	10.1379	1.39254
PDE10A	-33.405	-41.531	10.1358	1.39225
LGALS13	-27.188	-35.38	10.1332	1.39189
SIRT5	-76.242	-83.89	10.1304	1.3915
DMRTC2	-3.823	-12.268	10.1284	1.39122
NDUFS5	56.979	47.865	10.1265	1.39097
GAS2L3	-25.125	-33.333	10.1264	1.39095
LIFR	-30.389	-38.538	10.1254	1.39082
KISS1	-11.417	-19.774	10.1241	1.39064
CD1E	-99.245	-106.627	10.118	1.3898
STT3A	-17.154	-25.441	10.1173	1.38971
HIBCH	-18.547	-26.818	10.1167	1.38962
MRGPRX3	-7.017	-15.408	10.1094	1.38862
ZNF578	-12.556	-20.885	10.1085	1.38849
C11orf80	-12.951	-21.267	10.0998	1.38729
ZNF440	-24.014	-32.204	10.0958	1.38675
ALX3	-23.483	-31.676	10.0929	1.38635
RBM18	7.099	-1.426	10.0874	1.3856
DPF1	-58.581	-66.37	10.0759	1.38402
PAK2	-58.09	-65.883	10.0745	1.38382
HOOK1	-21.246	-29.443	10.072	1.38348
TSSC1	-28.239	-36.357	10.0701	1.38322
CNFN	-10.41	-18.719	10.0643	1.38243
CALM2	-3.579	-11.959	10.0599	1.38182
AGPAT9	-26.9	-35.012	10.0491	1.38033
TMEM135	-27.689	-35.791	10.0478	1.38016
SETD5	-16.775	-24.993	10.0433	1.37954
LIPT2	52.741	43.757	10.0424	1.37941
PCDHGA10	-32.758	-40.787	10.0305	1.37778
SPC25	121.615	111.888	10.0253	1.37706
HUNK	-53.049	-60.844	10.0203	1.37638
HOXA10	-25.869	-33.954	10.0103	1.375
IFI16	-50.155	-57.971	10.0092	1.37486
DGCR6L	-10.804	-19.047	10.002	1.37386
FANCG	-25.757	-33.826	9.99288	1.37261
ACBD5	-20.764	-28.881	9.98571	1.37163
TMC6	-25.593	-33.654	9.98296	1.37125
ZMYM2	-22.639	-30.724	9.97427	1.37006
DCTN6	55.809	46.859	9.97376	1.36999
TRMT10B	-41.049	-48.925	9.96832	1.36924
AAAS	15.743	7.242	9.96672	1.36902
RASA1	-25.496	-33.537	9.96165	1.36832
ABCA6	-20.672	-28.764	9.9594	1.36801
MTHFS	-26.29	-34.32	9.95939	1.36801
KIF20A	87.83	78.541	9.95931	1.368
C16orf87	-18.642	-26.753	9.95597	1.36754
ANKRD34A	-24.59	-32.635	9.95559	1.36749
TMPRSS11F	-31.474	-39.443	9.95554	1.36748
ZFAND2A	-26.594	-34.614	9.95267	1.36709
LNPEP	-26.328	-34.349	9.95071	1.36682
C8orf47	-40.464	-48.329	9.95067	1.36681
CNTN4	-26.607	-34.623	9.94877	1.36655
DSC3	-24.546	-32.584	9.94802	1.36645
TAC3	-25.431	-33.459	9.94778	1.36642
CD300C	-21.437	-29.507	9.94569	1.36613
C16orf86	-23.325	-31.373	9.94451	1.36597
RRP7A	36.894	28.182	9.94412	1.36591
ARL6	-28.099	-36.087	9.9371	1.36495
C19orf57	-33.748	-41.672	9.9354	1.36472
EDIL3	-28.372	-36.355	9.93509	1.36467
PRR23D1	-4.516	-12.758	9.93084	1.36409
ABCC5	-31.621	-39.56	9.92684	1.36354
ID2	-13.41	-21.547	9.92389	1.36314
LRP6	-45.957	-53.724	9.91286	1.36162
TMEM104	-25.077	-33.07	9.90844	1.36101
ANO4	-28.271	-36.227	9.90666	1.36077
LYZL2	-4.14	-12.354	9.89833	1.35963
NTN1	-16.447	-24.519	9.89205	1.35876
PHB2	67.269	58.284	9.8813	1.35729
MTMR7	-29.13	-37.04	9.86973	1.3557
CCNE2	-32.148	-40.024	9.86902	1.3556
LRRC16A	-29.802	-37.698	9.86307	1.35478
FGFR4	-56.238	-63.842	9.86273	1.35473
BCAT2	-27.629	-35.548	9.86209	1.35465
NDUFV2	24.131	15.642	9.86101	1.3545
EOGT	-29.911	-37.803	9.86024	1.35439
TEKT1	-24.968	-32.909	9.85465	1.35362
NLK	-70.571	-78.007	9.85276	1.35336
CCDC41	-35.553	-43.369	9.84634	1.35248
BCL10	-19.552	-27.544	9.84579	1.35241
S1PR5	-31.375	-39.233	9.8422	1.35191
FAM26D	-34.497	-42.317	9.8386	1.35142
KRAS	-31.767	-39.611	9.83241	1.35057
CHMP5	23.423	14.971	9.8315	1.35044
MOCS3	39.094	30.47	9.83059	1.35032
KIF24	-5.09	-13.219	9.82298	1.34928
TARBP2	-16.361	-24.365	9.82233	1.34919
LRRC18	-32.841	-40.661	9.82013	1.34888
BRF2	65.262	56.361	9.81875	1.34869
QRICH1	-27.485	-35.348	9.80385	1.34665
HADHA	-21.512	-29.437	9.79991	1.34611
ABCF2	-41.508	-49.207	9.79447	1.34536
CWF19L1	2.182	-5.994	9.78938	1.34466
LTF	-19.012	-26.951	9.78618	1.34422
BIVM	-17.537	-25.478	9.77175	1.34224
MTCH1	-21.659	-29.549	9.76616	1.34147
TPM1	-22.051	-29.933	9.76245	1.34096
ZNF44	-22.899	-30.771	9.76179	1.34087
PFAS	47.382	38.735	9.76139	1.34081
VGLL2	-36.73	-44.445	9.75734	1.34026
PLAG1	-24.451	-32.299	9.75484	1.33991
SLC39A9	-26.339	-34.164	9.75265	1.33961
MASTL	97.001	87.818	9.74982	1.33923
ATP2B4	-22.36	-30.225	9.7487	1.33907
TMEM9	-32.263	-40.017	9.74694	1.33883
CCBL2	-27.093	-34.904	9.7469	1.33882
TBL1X	-54.996	-62.498	9.74574	1.33866
LEMD1	-69.656	-76.99	9.73941	1.3378
DVL3	-32.571	-40.31	9.73521	1.33722
RAC2	-17.183	-25.085	9.72836	1.33628
RTFDC1	65.361	56.549	9.72766	1.33618
DPH2	11.446	3.234	9.72244	1.33546
C8orf59	-3.472	-11.517	9.72	1.33513
ZC3H13	-4.362	-12.396	9.7188	1.33496
DDX55	109.513	100.24	9.70124	1.33255
SPAG9	-19.254	-27.106	9.70091	1.33251
DDX31	-64.814	-72.154	9.69146	1.33121
RFXAP	-30.461	-38.177	9.68841	1.33079
C1orf159	-28.079	-35.82	9.68712	1.33061
ITGA2	-29.239	-36.963	9.68287	1.33003
SYTL1	-23.107	-30.883	9.66704	1.32786
CPO	-16.985	-24.827	9.66548	1.32764
RRAD	-19.343	-27.158	9.66449	1.3275
CYP8B1	-27.536	-35.259	9.66286	1.32728
C12orf71	-23.248	-31.013	9.65749	1.32654
PRSS35	-31.372	-39.04	9.65004	1.32552
SEC61B	16.325	8.131	9.64981	1.32549
MMS19	47.548	39.013	9.64629	1.325
APLF	-26.599	-34.314	9.64432	1.32473
KRT3	-23.845	-31.589	9.64292	1.32454
KLF17	-12.685	-20.543	9.63369	1.32327
DNAJC8	40.949	32.504	9.6289	1.32262
CEP135	-18.105	-25.898	9.62843	1.32255
KRTAP10-3	-3.367	-11.316	9.62175	1.32163
KRTAP4-12	3.782	-4.231	9.60671	1.31957
LY6D	-24.852	-32.549	9.60663	1.31956
CEPT1	45.262	36.795	9.60303	1.31906
ERN1	-29.948	-37.584	9.6018	1.31889
LRCH3	-32.116	-39.724	9.59767	1.31833
GTF2H1	82.142	73.279	9.59202	1.31755
EFCAB14	-22.804	-30.505	9.58783	1.31697
LACTB2	-20.789	-28.512	9.58759	1.31694
NKAPL	-23.601	-31.291	9.58559	1.31667
RUNDC3A	-25.527	-33.192	9.5818	1.31615
ARMC5	-8.463	-16.316	9.58153	1.31611
TMEFF2	-16.055	-23.818	9.57523	1.31524
USP38	-32.028	-39.614	9.57445	1.31514
URM1	42.571	34.17	9.56632	1.31402
CCDC113	-20.773	-28.475	9.56618	1.314
GPR26	-10.416	-18.227	9.56085	1.31327
C2orf62	-25.342	-32.982	9.55446	1.31239
ZNF157	-34.091	-41.63	9.54994	1.31177
MFSD4	-19.82	-27.513	9.54645	1.31129
GSTZ1	-56.384	-63.67	9.54281	1.31079
ZSCAN10	-24.96	-32.59	9.54009	1.31042
S1PR3	-30.335	-37.899	9.53331	1.30949
SNRNP40	91.697	82.787	9.53295	1.30944
FNBP4	13.227	5.185	9.53067	1.30912
CELF4	-28.822	-36.399	9.52958	1.30897
ATHL1	-25.702	-33.303	9.51904	1.30753
PSMD9	-28.778	-36.341	9.51493	1.30696
KDM8	82.502	73.713	9.51318	1.30672
MRPL23	98.292	89.331	9.51094	1.30641
ULK1	-43.299	-50.695	9.50807	1.30602
AADACL2	-19.66	-27.309	9.50017	1.30493
NKRF	-28.246	-35.8	9.4999	1.3049
ATP6V1F	29.663	21.473	9.49696	1.30449
CHAF1A	91.813	82.939	9.49525	1.30426
RNF219	-26.72	-34.285	9.494	1.30409
PTH1R	-27.444	-35	9.49297	1.30394
FAM217B	-32.104	-39.59	9.47418	1.30136
LAMB1	-32.211	-39.686	9.46425	1.3
CAT	-63.978	-71.1	9.4617	1.29965
MSH6	-43.728	-51.069	9.45724	1.29904
FAM150A	-25.969	-33.505	9.45629	1.29891
SNAPIN	-9.857	-17.563	9.44845	1.29783
ZNF778	-27.776	-35.283	9.44713	1.29765
LPXN	-30.459	-37.934	9.4447	1.29731
CCL4	-23.466	-31.011	9.43747	1.29632
ULK3	-8.154	-15.867	9.43653	1.29619
CHP1	14.971	7.007	9.43234	1.29562
KLC4	-18.778	-26.368	9.43067	1.29539
EPS8	-26.505	-34.008	9.42891	1.29514
GALE	-9.625	-17.312	9.42665	1.29483
NFRKB	-26.822	-34.319	9.42638	1.2948
FLAD1	-25.521	-33.028	9.42197	1.29419
TMEM199	39.923	31.699	9.41688	1.29349
CDCA7L	-33.578	-40.991	9.41681	1.29348
VCPIP1	-11.186	-18.838	9.40867	1.29237
DYNLL2	-13.339	-20.963	9.40438	1.29178
FUZ	-33.495	-40.892	9.3997	1.29113
RXRB	-29.608	-37.047	9.39881	1.29101
ROMO1	57.594	49.197	9.39467	1.29044
C1orf146	-25.944	-33.41	9.38523	1.28915
EIF4E	45.406	37.154	9.38403	1.28898
GNA13	-1.962	-9.687	9.37958	1.28837
C4orf51	-23.346	-30.835	9.37951	1.28836
TIMD4	-29.458	-36.875	9.37489	1.28773
SYNCRIP	-19.381	-26.904	9.36965	1.28701
FAM115A	-21.012	-28.516	9.36864	1.28687
FOXN1	-21.663	-29.158	9.3668	1.28661
RNF41	-23.007	-30.484	9.36359	1.28617
H2AFV	-55.338	-62.456	9.36127	1.28585
ZNF597	-29.804	-37.2	9.35752	1.28534
KCNK12	-24.85	-32.299	9.35584	1.28511
CRLS1	68.834	60.361	9.34613	1.28377
CFHR4	-49.066	-56.236	9.34388	1.28347
XPO4	-29.638	-37.02	9.34151	1.28314
SEPT14	-30.206	-37.581	9.34077	1.28304
CACNG5	-31.11	-38.464	9.32962	1.28151
ZNF681	-9.809	-17.397	9.32859	1.28137
POF1B	-23.149	-30.587	9.32574	1.28097
CHD1L	-51.936	-59.054	9.32332	1.28064
IER3IP1	10.506	2.707	9.31531	1.27954
KNTC1	90.629	81.948	9.31331	1.27927
C3orf27	-10.471	-18.03	9.30666	1.27835
NAMPT	60.927	52.584	9.30289	1.27784
CEP19	-25.599	-32.986	9.3015	1.27765
SURF1	-11.855	-19.393	9.30086	1.27756
FRZB	-24.097	-31.492	9.29284	1.27645
KTI12	12.797	4.999	9.28875	1.27589
CARD10	-25.221	-32.598	9.28718	1.27568
GJB3	-27.195	-34.548	9.28493	1.27537
DUSP5	-23.403	-30.794	9.28105	1.27484
ACYP2	-30.423	-37.735	9.27948	1.27462
KCNH5	-28.647	-35.977	9.27787	1.2744
MAT1A	-21.244	-28.653	9.27517	1.27403
SLC27A1	-28.997	-36.316	9.27065	1.27341
UPF2	60.053	51.756	9.26613	1.27279
APLN	-14.979	-22.446	9.26392	1.27248
ARPC3	5.527	-2.166	9.26368	1.27245
PIN4	-14.431	-21.898	9.25781	1.27164
PTPN6	-32.08	-39.35	9.2555	1.27133
PFKP	-8.927	-16.447	9.25	1.27057
LBR	-61.404	-68.343	9.24795	1.27029
HIST3H2A	9.648	1.926	9.24703	1.27016
STK17B	-48.575	-55.653	9.24538	1.26994
KCNC4	-30.039	-37.319	9.24284	1.26959
GTF2F2	36.146	28.137	9.24162	1.26942
ABCD4	-17.701	-25.113	9.23867	1.26901
DCLK3	-64.184	-71.083	9.23851	1.26899
LOC729574	23.23	15.37	9.23505	1.26852
ATP5H	40.38	32.332	9.23382	1.26835
CTLA4	-31.325	-38.58	9.23191	1.26809
FDFT1	-31.408	-38.658	9.22778	1.26752
DCP1B	-27.614	-34.902	9.22388	1.26698
DPCD	-10.536	-18.007	9.2184	1.26623
KL	-28.237	-35.512	9.21768	1.26613
LMAN2	-34.784	-41.983	9.21387	1.26561
FBXL20	-19.533	-26.899	9.2126	1.26543
MCC	-34.5	-41.7	9.21172	1.26531
PACSIN2	-30.791	-38.03	9.20977	1.26505
CLEC14A	-33.816	-41.019	9.20712	1.26468
CD2AP	-31.714	-38.937	9.20389	1.26424
HLA-A	-12.97	-20.395	9.19904	1.26357
RBBP6	62.455	54.201	9.19585	1.26313
HELT	-31.337	-38.554	9.19362	1.26283
WDR45	-28.594	-35.838	9.19032	1.26237
PTGFRN	-27.208	-34.46	9.18295	1.26136
CASC3	-8.879	-16.325	9.17463	1.26022
AP5B1	-29.362	-36.573	9.16552	1.25897
LGALS8	-25.435	-32.688	9.16418	1.25878
DIO3	-28.859	-36.073	9.16294	1.25861
UGT1A5	-14.764	-22.127	9.15636	1.25771
C19orf43	7.293	-0.311	9.15398	1.25738
SYT7	-16.494	-23.833	9.15139	1.25703
HIST1H2AE	-21.964	-29.242	9.15074	1.25694
NON-TARGETING-91	-31.22	-38.395	9.14985	1.25681
ETFB	-22.475	-29.746	9.14936	1.25675
CDCA5	44.802	36.792	9.14606	1.25629
KIF1A	-34.234	-41.37	9.14404	1.25602
LPPR5	-30.285	-37.457	9.13638	1.25496
NAP1L4	-21.646	-28.911	9.13404	1.25464
AREG	-28.403	-35.587	9.12752	1.25375
TSPO2	-29.055	-36.225	9.12064	1.2528
GABRB2	-24.557	-31.768	9.11192	1.2516
PCBD2	-9.062	-16.441	9.10893	1.25119
FAM103A1	26.097	18.354	9.08476	1.24787
IKBKG	-20.023	-27.257	9.08459	1.24785
LY75	-26.62	-33.779	9.08235	1.24754
NOV	-27.807	-34.952	9.08144	1.24742
DOCK2	-26.247	-33.408	9.08021	1.24725
PGAM5	-21.277	-28.488	9.07532	1.24658
TIMM22	50.475	42.478	9.06963	1.2458
SPRR2F	-3.598	-10.998	9.06921	1.24574
COQ4	56.494	48.434	9.06619	1.24532
EIF3G	48.943	40.968	9.06448	1.24509
FAM47B	-31.564	-38.648	9.06167	1.2447
PGK2	-26.034	-33.177	9.05964	1.24442
FAM168B	-30.12	-37.217	9.05871	1.24429
DENND6A	-30.816	-37.905	9.05838	1.24425
ARPC4	30.486	22.722	9.05703	1.24406
CCDC101	59.335	51.254	9.05573	1.24389
IQCF5	-23.443	-30.609	9.05399	1.24365
PWWP2A	-30.813	-37.896	9.05228	1.24341
STK36	-52.827	-59.667	9.05216	1.24339
TMEM87A	-72.71	-79.329	9.0505	1.24317
PDZD4	-20.306	-27.503	9.05034	1.24314
SYBU	-32.63	-39.688	9.04727	1.24272
MANBAL	-15.843	-23.086	9.04706	1.24269
TIGIT	-22.822	-29.988	9.04706	1.24269
NUDC	101.853	93.313	9.04552	1.24248
PRKD3	-59.305	-66.06	9.03848	1.24152
NCKAP1L	-16.676	-23.896	9.0331	1.24078
ERAP2	-32.156	-39.204	9.03187	1.24061
ATE1	-31.946	-38.989	9.02447	1.23959
TRIT1	-3.702	-11.055	9.02284	1.23937
ZNF799	-7.801	-15.108	9.02206	1.23926
MTFR1	-21.189	-28.348	9.02176	1.23922
PTPLAD2	-23.227	-30.363	9.02124	1.23915
DEFB113	-14.728	-21.954	9.01743	1.23863
MORN3	-31.898	-38.925	9.00776	1.2373
POLR2K	33.672	25.922	9.00733	1.23724
HIST1H2AK	60.003	51.97	8.99974	1.23619
C3orf14	-28.022	-35.078	8.99384	1.23538
HIST1H1T	-33.841	-40.832	8.99303	1.23527
PPARGC1A	-56.772	-63.503	8.98595	1.2343
TMEM225	-31.714	-38.721	8.98548	1.23424
APOBEC3A	-53.327	-60.095	8.98493	1.23416
PRRT1	-24.808	-31.889	8.98327	1.23393
SGSM2	-20.702	-27.827	8.98195	1.23375
AKR1C1	-22.682	-29.785	8.98179	1.23373
TLL1	-31.663	-38.662	8.97683	1.23305
ZNF143	12.853	5.363	8.97668	1.23303
HFM1	-74.826	-81.348	8.97603	1.23294
CDK2AP1	-54.361	-61.106	8.97321	1.23255
SLMAP	-20.276	-27.396	8.97214	1.2324
MRPS35	95.836	87.435	8.97209	1.2324
VAPA	-21.416	-28.523	8.97172	1.23235
CFI	-24.647	-31.716	8.96934	1.23202
GCSAM	-32.332	-39.316	8.96912	1.23199
DDX60L	-66.826	-73.428	8.96767	1.23179
SOX30	-13.19	-20.378	8.96185	1.23099
C1orf61	-31.296	-38.276	8.95352	1.22985
TPR	28.001	20.367	8.9533	1.22982
NON-TARGETING-179	-33.071	-40.03	8.95209	1.22965
NUP85	128.09	119.353	8.95202	1.22964
ELF5	-46.446	-53.254	8.94861	1.22917
NEIL3	-30.971	-37.949	8.94787	1.22907
BRD1	-56.171	-62.87	8.94689	1.22894
ANKLE1	-27.048	-34.067	8.94556	1.22875
PDIA2	-28.908	-35.903	8.94205	1.22827
TMEM38B	-32.232	-39.185	8.93666	1.22753
BOD1L2	-30.772	-37.73	8.92543	1.22599
CCDC150	-29.298	-36.271	8.92415	1.22581
HIST1H1C	-20.929	-27.993	8.9228	1.22563
KRTAP5-8	14.127	6.678	8.92101	1.22538
CLEC18B	-8.806	-15.997	8.91598	1.22469
MUC12	-30.254	-37.205	8.91257	1.22422
TSPYL2	-24.142	-31.158	8.91011	1.22388
CFHR2	-23.852	-30.871	8.90991	1.22386
FZD3	-33.085	-40.001	8.90876	1.2237
USP32	-14.915	-22.031	8.90829	1.22363
TNRC18	-27.044	-34.02	8.90204	1.22278
BUB3	130.122	121.418	8.89598	1.22194
SLC39A7	2.349	-4.943	8.89366	1.22162
DYTN	-33.852	-40.744	8.89305	1.22154
DPF2	65.363	57.38	8.88939	1.22104
IGSF21	-27.28	-34.238	8.88647	1.22064
KCTD1	-21.069	-28.093	8.88392	1.22029
CD248	-28.061	-35.005	8.88103	1.21989
ACAT2	-17.914	-24.969	8.88007	1.21976
CA14	-26.072	-33.036	8.87906	1.21962
PTPRH	-25.879	-32.843	8.87691	1.21932
MSN	-15.484	-22.56	8.87419	1.21895
QTRTD1	-34.114	-40.98	8.86969	1.21833
IMMP1L	-27.986	-34.916	8.86604	1.21783
UCP3	-25.788	-32.741	8.86477	1.21766
OSTF1	-25.96	-32.904	8.85759	1.21667
METTL2B	-14.248	-21.32	8.85636	1.2165
PHLDB1	-31.538	-38.419	8.85611	1.21647
CCDC121	-26.227	-33.164	8.85349	1.21611
TRIB2	-41.478	-48.243	8.84971	1.21559
TOE1	43.629	35.927	8.84771	1.21531
CATSPER1	-31.592	-38.464	8.84762	1.2153
GRAP	-14.355	-21.416	8.84643	1.21514
SMPD3	-23.492	-30.444	8.83815	1.214
NAE1	86.022	77.865	8.83486	1.21355
VAPB	-39.616	-46.386	8.83399	1.21343
RND2	-30.017	-36.89	8.83106	1.21302
GADD45GIP1	17.552	10.155	8.83023	1.21291
EPHA6	-60.381	-66.918	8.83005	1.21289
MADD	-27.318	-34.219	8.82926	1.21278
THBS4	-27.77	-34.664	8.82722	1.2125
ZNF460	-35.024	-41.836	8.82523	1.21223
HLA-DMB	-30.471	-37.33	8.82197	1.21178
XBP1	-27.198	-34.09	8.81882	1.21134
SUFU	-27.483	-34.369	8.81593	1.21095
PLAA	-21.451	-28.402	8.81437	1.21073
FAM83D	-28.413	-35.279	8.80608	1.20959
LAMB3	-35.108	-41.9	8.80595	1.20958
SYT15	-3.808	-10.943	8.80359	1.20925
MLLT3	-19.237	-26.195	8.79674	1.20831
YWHAZ	15.485	8.148	8.79262	1.20774
MRPS16	119.091	110.618	8.78546	1.20676
PIGQ	-29.783	-36.612	8.78396	1.20656
POMZP3	-0.233	-7.388	8.78393	1.20655
OLIG3	-30.646	-37.464	8.78246	1.20635
GDE1	-29.184	-36.018	8.78233	1.20633
RNASE13	-25.686	-32.558	8.78173	1.20625
PLEKHA3	-22.265	-29.174	8.78098	1.20615
NSD1	-59.012	-65.51	8.77534	1.20537
GFM1	46.011	38.358	8.77159	1.20486
PLIN4	-24.165	-31.038	8.76577	1.20406
VWA7	-28.206	-35.034	8.76535	1.204
SMURF1	-23.41	-30.29	8.76443	1.20387
TNFRSF4	-21.647	-28.54	8.7579	1.20298
LGALS9	-12.565	-19.557	8.75669	1.20281
GOLT1B	14.451	7.165	8.75258	1.20225
ZC3H4	1.707	-5.437	8.75117	1.20205
KRT6B	-9.306	-16.328	8.75067	1.20198
RSPO4	-30.133	-36.925	8.75045	1.20195
TYRP1	-32.721	-39.483	8.74898	1.20175
H3F3B	-3.771	-10.851	8.74757	1.20156
SIVA1	-45.619	-52.237	8.74727	1.20152
SDF4	-18.638	-25.551	8.74456	1.20114
ZNF573	-20.271	-27.162	8.74053	1.20059
TET2	-33.83	-40.567	8.73608	1.19998
NCBP1	90.892	82.787	8.72795	1.19886
KPNA2	-17.494	-24.398	8.7227	1.19814
FAM104B	-26.449	-33.25	8.71845	1.19756
EPHA10	-46.623	-53.201	8.71802	1.1975
LDB3	-31.095	-37.842	8.71568	1.19718
ASF1A	-32.284	-39.007	8.70467	1.19567
RCAN3	-63.612	-69.984	8.69925	1.19492
TP53BP1	-33.311	-40.013	8.6949	1.19432
AOC3	-41.781	-48.386	8.69131	1.19383
KLRC2	-7.646	-14.624	8.68766	1.19333
AK1	-14.487	-21.389	8.68713	1.19326
NUP93	57.849	50.151	8.68503	1.19297
VSIG2	-34.254	-40.931	8.68014	1.19229
CILP	-18.553	-25.4	8.67688	1.19185
ATP10B	-32.248	-38.94	8.67293	1.1913
CYP4X1	-19.557	-26.387	8.67089	1.19102
CCL28	-26.557	-33.309	8.67011	1.19092
CAPN9	-27.237	-33.981	8.6696	1.19085
SCFD2	-35.203	-41.855	8.66545	1.19028
PTRF	-24.288	-31.06	8.66502	1.19022
TAF1B	37.733	30.278	8.66373	1.19004
FAM73B	-20.793	-27.599	8.66041	1.18958
P2RY1	-30.079	-36.782	8.65985	1.18951
LRRC4	-29.506	-36.212	8.65649	1.18905
ACD	-29.195	-35.903	8.65505	1.18885
EIF5	43.587	36.081	8.65	1.18815
IRF2BP2	53.432	45.818	8.64937	1.18807
MRPL27	48.92	41.359	8.64612	1.18762
EGFL7	-22.559	-29.329	8.64371	1.18729
ZFP36L2	32.144	24.772	8.64216	1.18708
FAM167B	-18.221	-25.03	8.63475	1.18606
MGAT1	-14.376	-21.226	8.63331	1.18586
CYP51A1	-31.692	-38.348	8.63032	1.18545
NME1	-29.621	-36.297	8.62744	1.18506
FGF8	-27.328	-34.025	8.6231	1.18446
CSRP2BP	-62.592	-68.899	8.62215	1.18433
LGALS3	-28.608	-35.283	8.61513	1.18337
CEP192	7.457	0.386	8.61321	1.1831
SMPD4	-33.198	-39.819	8.61173	1.1829
MOB3B	-26.606	-33.293	8.60493	1.18196
TEK	-43.108	-49.612	8.60398	1.18183
TFCP2	-20.194	-26.949	8.60216	1.18158
ITGB5	-27.533	-34.202	8.59707	1.18088
MRPL10	115.658	107.411	8.59524	1.18063
OXA1L	18.085	10.916	8.59374	1.18043
NIPSNAP3A	-24.44	-31.133	8.58683	1.17948
PRR3	-10.501	-17.342	8.58098	1.17867
H1F0	-24.286	-30.974	8.58006	1.17855
WFDC10A	-15.837	-22.618	8.57984	1.17852
CAMKMT	-64.772	-71.012	8.57872	1.17836
RAD54B	-64.266	-70.51	8.57712	1.17814
FAM149B1	-24.897	-31.571	8.57272	1.17754
GLTSCR1L	-19.176	-25.912	8.57159	1.17738
CHST8	-25.414	-32.081	8.57141	1.17736
DERL2	-29.717	-36.336	8.57088	1.17729
GORASP2	-23.39	-30.074	8.56602	1.17662
CD37	-25.663	-32.321	8.56509	1.17649
CRYBB1	-31.454	-38.047	8.56396	1.17634
EIF2AK1	-43.027	-49.487	8.55859	1.1756
ELL2	-20.649	-27.355	8.55769	1.17547
MAGI3	-28.996	-35.607	8.55474	1.17507
RANBP10	-31.599	-38.178	8.55143	1.17462
METAP2	51.238	43.746	8.55049	1.17449
RPL11	67.116	59.454	8.54525	1.17377
RING1	-43.795	-50.224	8.53581	1.17247
WNT11	-31.194	-37.762	8.53579	1.17247
HK3	-28.059	-34.659	8.53317	1.17211
IRAK1BP1	-33.77	-40.306	8.53217	1.17197
MEF2B	-9.843	-16.642	8.53117	1.17183
ZNF532	-31.101	-37.665	8.5307	1.17177
TAF5	44.752	37.356	8.52577	1.17109
REG1A	-12.8	-19.559	8.52371	1.17081
AIP	-23.682	-30.312	8.51467	1.16957
ZNF92	-30.008	-36.562	8.5084	1.1687
DESI2	-25.89	-32.489	8.50796	1.16864
POLD3	65.388	57.782	8.5079	1.16864
OLFML2B	-29.971	-36.524	8.50697	1.16851
MURC	-31.315	-37.852	8.50579	1.16835
CENPK	99.897	91.914	8.50413	1.16812
UNC13C	-30.423	-36.968	8.50393	1.16809
FKBP11	-66.528	-72.673	8.50225	1.16786
RTN4R	-29.421	-35.973	8.49983	1.16753
MRPL21	98.529	90.567	8.49815	1.1673
TCP11X2	-19.004	-25.669	8.49788	1.16726
CCT2	52.761	45.306	8.49608	1.16701
FAM160B1	-30.212	-36.751	8.49551	1.16693
TAX1BP3	-4.963	-11.78	8.49493	1.16686
HIST1H2AC	37.402	30.118	8.49452	1.1668
MRPL28	54.256	46.79	8.49053	1.16625
C19orf45	-27.487	-34.051	8.49039	1.16623
ZPLD1	-28.424	-34.976	8.4887	1.166
PIGC	-3.77	-10.587	8.48162	1.16503
NABP2	-31.402	-37.912	8.47946	1.16473
METAP1D	10.984	4.011	8.47477	1.16409
SDAD1	53.697	46.256	8.47148	1.16363
RNF183	-26.359	-32.915	8.46971	1.16339
KRT84	-29.247	-35.771	8.46957	1.16337
GPR39	-30.912	-37.416	8.46793	1.16315
AGR2	-33.156	-39.634	8.46667	1.16297
SLC25A29	-28.377	-34.906	8.46492	1.16273
SSSCA1	-19.012	-25.64	8.46055	1.16213
NSUN7	-27.29	-33.824	8.45785	1.16176
COX10	49.404	42.025	8.45669	1.1616
PBX2	-5.461	-12.231	8.45296	1.16109
AGA	-28.798	-35.31	8.45243	1.16102
TPTE2	-17.635	-24.264	8.4462	1.16016
GDAP1	-24.932	-31.479	8.44469	1.15995
ZNF285	-8.364	-15.089	8.43985	1.15929
TRMT6	49.391	42.03	8.43863	1.15912
MIPOL1	-26.196	-32.721	8.43655	1.15884
BTRC	-7.617	-14.332	8.4214	1.15676
HS3ST5	-35.624	-42.028	8.41938	1.15648
ADORA2A	-30.43	-36.882	8.40997	1.15518
GDAP2	-42.993	-49.3	8.4035	1.1543
KDM4B	-24.973	-31.476	8.40066	1.15391
FAM105A	-13.201	-19.829	8.39573	1.15323
EEF1G	28.747	21.659	8.39289	1.15284
C10orf88	-14.522	-21.131	8.39125	1.15261
DPY19L2	-19.766	-26.317	8.39111	1.15259
NSMF	-31.729	-38.148	8.39109	1.15259
ATAD2B	-64.237	-70.296	8.38973	1.15241
HIST1H3D	4.64	-2.177	8.3878	1.15214
RYR2	-32.734	-39.136	8.38511	1.15177
EXOC7	-11.912	-18.541	8.38236	1.15139
GSDMC	-12.616	-19.236	8.38111	1.15122
OAF	-25.684	-32.157	8.37826	1.15083
NPR2	-57.747	-63.865	8.37699	1.15065
SPINT4	-31.856	-38.259	8.37633	1.15056
GTF3C5	66.978	59.489	8.37186	1.14995
POLR1B	124.179	116.059	8.37177	1.14994
TFB2M	47.305	40.038	8.36685	1.14926
CMTM4	-31.411	-37.809	8.36631	1.14919
CCDC84	44.632	37.396	8.36533	1.14905
ST7	-34.1	-40.464	8.36193	1.14859
JMJD1C	-50.949	-57.127	8.36182	1.14857
BAZ2A	-21.392	-27.894	8.3597	1.14828
WNT5B	-31.059	-37.454	8.35935	1.14823
SOX12	-30.344	-36.746	8.35845	1.14811
USMG5	-7.241	-13.897	8.35755	1.14798
ZZEF1	-30.976	-37.369	8.3564	1.14783
DUS3L	-29.443	-35.849	8.35244	1.14728
NUPL2	-20.39	-26.895	8.35155	1.14716
DFNB59	-25.71	-32.154	8.34922	1.14684
SLC35A2	-3.174	-9.86	8.34251	1.14592
AATK	-16.177	-22.717	8.33994	1.14557
FBXO46	-24.42	-30.869	8.33989	1.14556
KREMEN1	-22.464	-28.934	8.3393	1.14548
SPON2	-30.618	-36.996	8.33724	1.14519
CHD9	-60.52	-66.565	8.33411	1.14476
CCDC63	-24.278	-30.722	8.33325	1.14465
GPR20	-18.435	-24.94	8.32974	1.14417
ADIG	-29.832	-36.211	8.32948	1.14413
SIKE1	-27.512	-33.912	8.32483	1.14349
TCN1	-24.093	-30.53	8.32411	1.14339
ADAM10	-36.954	-43.249	8.324	1.14338
ADPRHL1	-18.527	-25.025	8.32369	1.14333
ACTR1B	-27.111	-33.514	8.32339	1.14329
SPANXD	-8.268	-14.878	8.32249	1.14317
CYP17A1	-21.74	-28.196	8.31707	1.14242
GLRX	-19.503	-25.973	8.30627	1.14094
ISG20L2	43.048	35.888	8.30615	1.14092
THNSL2	-30.136	-36.485	8.30254	1.14043
CPOX	4.644	-2.079	8.29271	1.13908
CCDC71	-30.201	-36.536	8.28911	1.13858
C12orf57	-24.903	-31.295	8.28764	1.13838
NKAIN3	-27.901	-34.258	8.28569	1.13811
EGF	-52.845	-58.919	8.27781	1.13703
CLINT1	-18.962	-25.409	8.27698	1.13692
PI4K2A	-16.78	-23.246	8.27185	1.13621
ABCG5	-29.651	-35.974	8.27084	1.13607
WASL	-29.604	-35.925	8.26829	1.13572
ADAT2	19.83	12.973	8.25879	1.13442
RALGAPA1	-24.307	-30.673	8.2547	1.13386
RPA3	110.3	102.45	8.25359	1.1337
CADPS2	-28.45	-34.76	8.24429	1.13243
HTR1F	-30.71	-36.993	8.24221	1.13214
FH	46.243	39.115	8.23815	1.13158
NRDE2	54.01	46.799	8.23543	1.13121
NKD2	-32.634	-38.884	8.2303	1.13051
SPAG11A	-18.469	-24.871	8.22597	1.12991
SNX19	-17.482	-23.892	8.22305	1.12951
PCP4L1	-7.26	-13.782	8.22227	1.1294
CPA4	-30.33	-36.597	8.22179	1.12934
LSMEM2	-24.35	-30.682	8.2208	1.1292
LRRC27	-30.142	-36.409	8.21969	1.12905
GLT6D1	-31.858	-38.106	8.21962	1.12904
LIMD2	-20.976	-27.343	8.21855	1.12889
ZBTB48	-31.637	-37.884	8.21615	1.12856
PTPLAD1	-25.281	-31.598	8.21602	1.12854
MLLT11	-28.549	-34.828	8.21405	1.12827
C12orf52	-35.566	-41.767	8.21346	1.12819
KXD1	-11.164	-17.63	8.20919	1.12761
TMEM116	-35.193	-41.389	8.20425	1.12693
IL27RA	-31.411	-37.644	8.19947	1.12627
PSG3	-1.754	-8.314	8.19926	1.12624
CES1	-30.278	-36.522	8.19795	1.12606
HIC1	-24.517	-30.823	8.19637	1.12585
MRTO4	50.014	42.887	8.19507	1.12567
MMGT1	16.438	9.684	8.19248	1.12531
CEP290	-16.369	-22.76	8.19142	1.12517
TBX6	-18.698	-25.06	8.18808	1.12471
CBX8	-60.943	-66.837	8.18614	1.12444
ZNRD1	66.197	58.901	8.18542	1.12434
KIAA1430	-30.846	-37.07	8.18407	1.12415
CDC26	51.04	43.914	8.18261	1.12396
SMNDC1	107.645	99.897	8.18007	1.12361
F3	-19.555	-25.895	8.1754	1.12296
BCAT1	-32.082	-38.282	8.17359	1.12272
GABRB1	-27.872	-34.116	8.17111	1.12238
NBAS	-7.82	-14.282	8.16784	1.12193
MXD4	-31.562	-37.76	8.16576	1.12164
EXOSC8	29.7	22.83	8.16182	1.1211
RPL36AL	-6.691	-13.159	8.16132	1.12103
ACACA	117.122	109.291	8.15827	1.12061
SRCAP	90.251	82.717	8.15773	1.12054
ALDH3B2	-32.24	-38.42	8.15513	1.12018
MME	-29.674	-35.88	8.15279	1.11986
RHBDL2	-22.969	-29.246	8.14978	1.11945
HS1BP3	-22.684	-28.962	8.14761	1.11915
DSCR4	-4.574	-11.051	8.1468	1.11904
PYGO2	-42.918	-48.966	8.14078	1.11821
BZRAP1	-28.941	-35.143	8.14057	1.11818
FAM53C	-31.233	-37.401	8.13176	1.11697
SERPINB4	-25.532	-31.761	8.12984	1.11671
CAPZB	56.101	48.975	8.12615	1.1162
SYS1	-32.954	-39.097	8.12568	1.11613
ZNF79	-30.186	-36.358	8.12412	1.11592
GNAT3	-25.567	-31.789	8.12315	1.11579
NAT8	-26.574	-32.783	8.12124	1.11553
KANSL1	71.424	64.136	8.11902	1.11522
LCE3D	-5.709	-12.146	8.11901	1.11522
ZC3H8	14.536	7.878	8.11663	1.11489
CPSF1	53	45.918	8.11626	1.11484
TMEM185B	-22.035	-28.286	8.11307	1.1144
PKP4	-23.208	-29.446	8.11301	1.1144
SET	-23.33	-29.564	8.11033	1.11403
PRKCB	-61.59	-67.399	8.10741	1.11363
DGAT1	-27.272	-33.453	8.10071	1.11271
SYNPO2L	-16.369	-22.669	8.09941	1.11253
TTC26	-22.632	-28.861	8.09749	1.11226
HMGCS2	-20.421	-26.674	8.09709	1.11221
BCOR	-36.313	-42.39	8.09641	1.11212
PLXDC1	-31.654	-37.78	8.09399	1.11178
TMEM62	-25.273	-31.468	8.09257	1.11159
FIGN	-31.261	-37.389	8.09162	1.11146
GIMAP6	-33.149	-39.256	8.09145	1.11143
STRA6	-29.68	-35.821	8.08713	1.11084
VMA21	41.606	34.685	8.08057	1.10994
UBE2D2	-28.907	-35.043	8.07345	1.10896
PPIP5K1	-33.418	-39.504	8.07322	1.10893
NDUFS7	60.573	53.451	8.07222	1.10879
ZYG11B	-29.944	-36.063	8.06783	1.10819
STH	-25.172	-31.332	8.05605	1.10657
DNAJC25	-34.196	-40.255	8.0546	1.10637
PCDHB2	-19.16	-25.384	8.0537	1.10625
GNL3L	27.825	21.085	8.05129	1.10592
NPM2	-59.985	-65.752	8.04704	1.10533
PPRC1	14.318	7.733	8.04525	1.10509
ATG5	-22.857	-29.031	8.04438	1.10497
HIST1H3B	-2.368	-8.768	8.04433	1.10496
SLC19A3	-26.172	-32.305	8.03991	1.10435
CDK20	-48.721	-54.603	8.03766	1.10405
CDKN2AIP	-20.23	-26.425	8.03631	1.10386
DNAJC11	57.051	50.005	8.03466	1.10363
MYC	105.621	98.041	8.03277	1.10337
OSM	-25.661	-31.792	8.03218	1.10329
RNF19A	-28.411	-34.511	8.03152	1.1032
CCL7	-29.174	-35.259	8.02486	1.10229
ADCK2	-23.047	-29.197	8.02223	1.10193
YWHAE	8.592	2.097	8.01812	1.10136
MACF1	-58.644	-64.397	8.01792	1.10133
PPT1	-23.23	-29.373	8.0172	1.10123
CHCHD10	-20.809	-26.974	8.01243	1.10058
ZNF837	-30.852	-36.9	8.00617	1.09972
PTPDC1	-21.055	-27.205	8.00001	1.09887
WIPI2	-17.559	-23.747	7.99943	1.09879
ADAM20	-30.492	-36.537	7.99912	1.09875
GABRD	-30.512	-36.555	7.99732	1.0985
ZNF322	-19.859	-26.019	7.99678	1.09843
ACSBG2	-26.809	-32.888	7.99241	1.09783
PIGX	-25.66	-31.751	7.99173	1.09774
COX4I1	57.519	50.512	7.99	1.0975
C7orf66	-31.471	-37.495	7.98881	1.09733
HEPHL1	-27.945	-34.006	7.98688	1.09707
FGF1	-21.274	-27.407	7.98527	1.09685
GLP1R	-22.381	-28.501	7.98447	1.09674
TAC4	-28.917	-34.963	7.98256	1.09648
PLD1	-29.26	-35.301	7.98133	1.09631
HELB	-29.181	-35.222	7.98045	1.09619
EXOC8	-18.19	-24.35	7.97816	1.09587
TMEM185A	-26.137	-32.209	7.97784	1.09583
FRAT2	-7.297	-13.57	7.9709	1.09487
KIAA1804	-36.215	-42.167	7.96893	1.0946
NIFK	55.601	48.637	7.96792	1.09447
GTF2I	-13.38	-19.582	7.96697	1.09433
CXCR1	-33.064	-39.048	7.96613	1.09422
ZSCAN20	-44.744	-50.596	7.96296	1.09378
METTL5	-11.521	-17.735	7.95836	1.09315
MAPK8IP3	-23.051	-29.136	7.95655	1.0929
SYT12	-33.799	-39.761	7.95209	1.09229
ZNF492	13.942	7.454	7.95136	1.09219
HSD17B13	-33.311	-39.272	7.94563	1.0914
PRRT4	-19.052	-25.157	7.93216	1.08955
SHC2	-28.168	-34.171	7.93072	1.08936
RNF144B	-32.521	-38.472	7.92671	1.0888
FMO3	-25.524	-31.552	7.92651	1.08878
PGLS	-18.336	-24.441	7.92418	1.08846
BCAS4	-33.609	-39.544	7.92267	1.08825
CCDC148	-29.808	-35.784	7.92172	1.08812
DZANK1	-30.534	-36.489	7.90858	1.08631
NON-TARGETING-160	-32.115	-38.05	7.906	1.08596
HIST2H3A	18.519	12.026	7.90535	1.08587
CCDC179	-10.054	-16.231	7.90459	1.08577
ZNF474	-26.73	-32.714	7.89547	1.08451
C1orf186	-13.983	-20.107	7.89483	1.08443
MAGEB6	-26.17	-32.158	7.89327	1.08421
RGL1	-22.904	-28.924	7.88919	1.08365
ME2	18.373	11.899	7.88777	1.08346
IL4R	-29.314	-35.259	7.88486	1.08306
CKAP2L	4.141	-2.169	7.88071	1.08249
DAZAP2	-63.897	-69.456	7.88036	1.08244
CLIC5	-28.807	-34.753	7.88022	1.08242
ZNF706	-18.893	-24.948	7.87983	1.08237
THOC6	23.085	16.569	7.87767	1.08207
CHMP4B	45.482	38.719	7.87757	1.08205
KLHDC7B	-29.664	-35.595	7.87461	1.08165
SOX10	-30.606	-36.526	7.874	1.08156
RPS5	106.326	98.897	7.87222	1.08132
ALKBH6	-28.846	-34.78	7.86852	1.08081
[truncated: 16,226 more rows]

## Sheet: Supplementary Data 2
Supplementary Data 2 | Functional annotation of target genes from CRISPR/Cas9 screen using DAVID.
Category		Term	Count	%	PValue	Genes	List Total	Pop Hits	Pop Total	Fold Enrichment	Bonferroni	Benjamini	FDR
GOTERM_BP_DIRECT	GO:0043966	histone H3 acetylation	6	6.12245	4.2322e-06	KAT2A, ING5, TAF12, YEATS2, TADA1, KAT6A	96	43	16792	24.407	0.00330833	0.00330833	0.00647791
GOTERM_BP_DIRECT	GO:0051301	cell division	12	12.2449	4.51109e-06	CSNK1A1, CCNB1, KIF2C, CCND3, SGO2, NEK2, BUB1, NSMCE2, CDK10, ACTR8, STAG2, ZW10	96	350	16792	5.99714	0.00352596	0.00176454	0.00690477
GOTERM_BP_DIRECT	GO:0006338	chromatin remodeling	7	7.14286	9.1296e-06	KAT2A, BPTF, TADA2B, ACTR8, BRD4, DAXX, SMARCA4	96	86	16792	14.2374	0.00712302	0.00238	0.0139735
GOTERM_BP_DIRECT	GO:0007062	sister chromatid cohesion	7	7.14286	2.57045e-05	KIF2C, NUP98, SGO2, BUB1, HDAC8, STAG2, ZW10	96	103	16792	11.8875	0.0199257	0.00501909	0.039338
GOTERM_BP_DIRECT	GO:1901796	regulation of signal transduction by p53 class mediator	7	7.14286	7.29902e-05	ING5, AKT1, TAF12, TAF3, TBP, BRCA1, KAT6A	96	124	16792	9.87433	0.0555508	0.0113656	0.111666
GOTERM_BP_DIRECT	GO:0006351	transcription, DNA-templated	25	25.5102	0.000172175	ING5, ARID4B, ZEB2, TADA1, DIDO1, DAXX, CXXC1, ZNF699, KDM1A, CHD8, MBTD1, WAC, BRD4, ACTR8, LOXL2, CTBP1, TADA2B, MED13L, BRCA1, ATXN7L3, BPTF, HDAC8, MPHOSPH8, SMARCA4, KAT6A	96	1955	16792	2.23679	0.126131	0.0222202	0.263219
GOTERM_BP_DIRECT	GO:0006357	regulation of transcription from RNA polymerase II promoter	11	11.2245	0.000194307	KAT2A, KDM1A, MED7, SUB1, TADA2B, ARID4B, TADA1, DDX5, MED13L, BRCA1, SMARCA4	96	441	16792	4.363	0.141146	0.0215022	0.297007
GOTERM_BP_DIRECT	GO:0016569	covalent chromatin modification	6	6.12245	0.000451931	CHD8, MBTD1, BPTF, BRD4, DAXX, SMARCA4	96	113	16792	9.28761	0.298084	0.0432783	0.689526
GOTERM_BP_DIRECT	GO:0007067	mitotic nuclear division	8	8.16327	0.000515866	CSNK1A1, KIF2C, NEK2, BUB1, NSMCE2, ACTR8, STAG2, ZW10	96	248	16792	5.64247	0.332374	0.0438992	0.786714
GOTERM_BP_DIRECT	GO:0045892	negative regulation of transcription, DNA-templated	11	11.2245	0.00051721	KDM1A, CHD8, CTBP1, GCLC, YEATS2, LOXL2, DAXX, BRCA1, MPHOSPH8, SMARCA4, KAT6A	96	499	16792	3.85588	0.333077	0.0396985	0.788756
GOTERM_BP_DIRECT	GO:0045893	positive regulation of transcription, DNA-templated	11	11.2245	0.000660369	ING5, CHD8, KMT2A, BPTF, TBP, WAC, BRCA1, ATXN7L3, SMARCA4, CXXC1, KAT6A	96	515	16792	3.73608	0.403836	0.0459334	1.00605
GOTERM_BP_DIRECT	GO:0006974	cellular response to DNA damage stimulus	7	7.14286	0.00116964	AKT1, WAC, BRD4, TOP2A, UBE2T, BRCA1, CTC1	96	208	16792	5.88662	0.600029	0.0735207	1.77543
GOTERM_BP_DIRECT	GO:0006260	DNA replication	6	6.12245	0.00186739	ING5, NUP98, POLH, ORC4, BRCA1, RTEL1	96	155	16792	6.77097	0.768584	0.106474	2.8205
GOTERM_BP_DIRECT	GO:0006359	regulation of transcription from RNA polymerase III promoter	3	3.06122	0.00237209	POLR3F, TBP, BRCA1	96	13	16792	40.3654	0.844258	0.124382	3.56992
GOTERM_BP_DIRECT	GO:0045944	positive regulation of transcription from RNA polymerase II promoter	14	14.2857	0.00345962	DOT1L, AKT1, KDM1A, CHD8, HAX1, KMT2A, SUB1, ARID4B, ZEB2, BRD4, DDX5, TOP2A, BRCA1, SMARCA4	96	981	16792	2.49626	0.933701	0.165486	5.16649
GOTERM_BP_DIRECT	GO:0097194	execution phase of apoptosis	3	3.06122	0.00360929	AKT1, CFLAR, HTRA2	96	16	16792	32.7969	0.941057	0.162178	5.38426
GOTERM_BP_DIRECT	GO:0006468	protein phosphorylation	9	9.18367	0.00430251	CSNK1A1, AKT1, CTBP1, ROCK1, NEK2, BUB1, JAK1, CDK10, EIF2AK3	96	456	16792	3.4523	0.965821	0.180119	6.38686
GOTERM_BP_DIRECT	GO:0016925	protein sumoylation	5	5.10204	0.00437827	NUP98, NSMCE2, TOP2A, BRCA1, STAG2	96	117	16792	7.47507	0.967798	0.173762	6.49582
GOTERM_BP_DIRECT	GO:0035066	positive regulation of histone acetylation	3	3.06122	0.00456813	KAT2A, TADA2B, BRCA1	96	18	16792	29.1528	0.972264	0.171954	6.76838
GOTERM_BP_DIRECT	GO:0032436	positive regulation of proteasomal ubiquitin-dependent protein catabolic process	4	4.08163	0.00569548	CSNK1A1, AKT1, GCLC, RNF138	96	64	16792	10.9323	0.988579	0.200377	8.37154
GOTERM_BP_DIRECT	GO:0016032	viral process	7	7.14286	0.00701283	KAT2A, CFLAR, NUP98, BUB1, TBP, BRD4, DAXX	96	299	16792	4.09504	0.995955	0.230796	10.2122
GOTERM_BP_DIRECT	GO:0006281	DNA repair	6	6.12245	0.0107586	DOT1L, POLH, ACTR8, UBE2T, BRCA1, RTEL1	96	235	16792	4.46596	0.99979	0.319537	15.259
GOTERM_BP_DIRECT	GO:1990090	cellular response to nerve growth factor stimulus	3	3.06122	0.0132376	KAT2A, AKT1, BPTF	96	31	16792	16.9274	0.999971	0.364703	18.4519
GOTERM_BP_DIRECT	GO:1903146	regulation of mitophagy	3	3.06122	0.0149216	KAT2A, HTRA2, HAX1	96	33	16792	15.9015	0.999992	0.387672	20.5563
GOTERM_BP_DIRECT	GO:0006383	transcription from RNA polymerase III promoter	3	3.06122	0.0149216	POLR3F, POLR3K, TBP	96	33	16792	15.9015	0.999992	0.387672	20.5563
GOTERM_BP_DIRECT	GO:0016573	histone acetylation	3	3.06122	0.0157964	ING5, TADA2B, KAT6A	96	34	16792	15.4338	0.999996	0.392677	21.6294
GOTERM_BP_DIRECT	GO:1904356	regulation of telomere maintenance via telomere lengthening	2	2.04082	0.0168775	TEN1, CTC1	96	3	16792	116.611	0.999998	0.40107	22.9368
GOTERM_BP_DIRECT	GO:0007080	mitotic metaphase plate congression	3	3.06122	0.0185489	CCNB1, KIF2C, ZW10	96	37	16792	14.1824	1	0.41898	24.918
GOTERM_BP_DIRECT	GO:0000381	regulation of alternative mRNA splicing, via spliceosome	3	3.06122	0.0195082	TRA2B, DDX5, WTAP	96	38	16792	13.8092	1	0.423583	26.0335
GOTERM_BP_DIRECT	GO:0000122	negative regulation of transcription from RNA polymerase II promoter	10	10.2041	0.0206124	KDM1A, CHD8, CTBP1, TAF3, BPTF, YEATS2, ZEB2, DDX5, HDAC8, SMARCA4	96	720	16792	2.4294	1	0.430132	27.2983
GOTERM_BP_DIRECT	GO:0051091	positive regulation of sequence-specific DNA binding transcription factor activity	4	4.08163	0.0217159	AKT1, KDM1A, TAF12, SMARCA4	96	105	16792	6.66349	1	0.436186	28.5421
GOTERM_BP_DIRECT	GO:0051572	negative regulation of histone H3-K4 methylation	2	2.04082	0.0224405	KDM1A, BRCA1	96	4	16792	87.4583	1	0.436315	29.3479
GOTERM_BP_DIRECT	GO:0010748	negative regulation of plasma membrane long-chain fatty acid transport	2	2.04082	0.0224405	AKT1, AKT2	96	4	16792	87.4583	1	0.436315	29.3479
GOTERM_BP_DIRECT	GO:0031397	negative regulation of protein ubiquitination	3	3.06122	0.0225077	GCLC, GLMN, HDAC8	96	41	16792	12.7988	1	0.427091	29.4223
GOTERM_BP_DIRECT	GO:0035948	positive regulation of gluconeogenesis by positive regulation of transcription from RNA polymerase II promoter	2	2.04082	0.0279723	KAT2A, SUPT20H	96	5	16792	69.9667	1	0.489909	35.2261
GOTERM_BP_DIRECT	GO:0051726	regulation of cell cycle	4	4.08163	0.0332927	CCNB1, DOT1L, CTBP1, SKP2	96	124	16792	5.64247	1	0.541486	40.4454
GOTERM_BP_DIRECT	GO:0051573	negative regulation of histone H3-K9 methylation	2	2.04082	0.0334732	KDM1A, BRCA1	96	6	16792	58.3056	1	0.53311	40.6154
GOTERM_BP_DIRECT	GO:0018105	peptidyl-serine phosphorylation	4	4.08163	0.0339753	CSNK1A1, AKT1, EIF2AK3, AKT2	96	125	16792	5.59733	1	0.528487	41.0859
GOTERM_BP_DIRECT	GO:0001934	positive regulation of protein phosphorylation	4	4.08163	0.0353624	AKT1, CCND3, DAXX, AKT2	96	127	16792	5.50919	1	0.53322	42.3676
GOTERM_BP_DIRECT	GO:0000398	mRNA splicing, via spliceosome	5	5.10204	0.0372758	SNRNP48, TRA2B, PRPF3, ZRSR2, DDX5	96	222	16792	3.93956	1	0.542857	44.0928
GOTERM_BP_DIRECT	GO:0032287	peripheral nervous system myelin maintenance	2	2.04082	0.0389432	AKT1, AKT2	96	7	16792	49.9762	1	0.549542	45.5567
GOTERM_BP_DIRECT	GO:0051983	regulation of chromosome segregation	2	2.04082	0.0443826	KIF2C, BUB1	96	8	16792	43.7292	1	0.588793	50.087
GOTERM_BP_DIRECT	GO:0085020	protein K6-linked ubiquitination	2	2.04082	0.0443826	UBE2T, BRCA1	96	8	16792	43.7292	1	0.588793	50.087
GOTERM_BP_DIRECT	GO:0006473	protein acetylation	2	2.04082	0.0497915	ING5, KAT6A	96	9	16792	38.8704	1	0.622953	54.2406
GOTERM_BP_DIRECT	GO:0010907	positive regulation of glucose metabolic process	2	2.04082	0.0497915	AKT1, AKT2	96	9	16792	38.8704	1	0.622953	54.2406
GOTERM_BP_DIRECT	GO:0035067	negative regulation of histone acetylation	2	2.04082	0.0497915	CTBP1, BRCA1	96	9	16792	38.8704	1	0.622953	54.2406
GOTERM_BP_DIRECT	GO:0006367	transcription initiation from RNA polymerase II promoter	4	4.08163	0.0551027	MED7, TAF12, TAF3, TBP	96	152	16792	4.60307	1	0.652385	58.0029
GOTERM_BP_DIRECT	GO:0033148	positive regulation of intracellular estrogen receptor signaling pathway	2	2.04082	0.0551702	SKP2, DDX5	96	10	16792	34.9833	1	0.6442	58.0488
GOTERM_BP_DIRECT	GO:0008283	cell proliferation	6	6.12245	0.0566709	KAT2A, AKT1, KDM1A, KIF2C, BUB1, SKP2	96	366	16792	2.86749	1	0.645904	59.0572
GOTERM_BP_DIRECT	GO:0007059	chromosome segregation	3	3.06122	0.0567104	NEK2, TOP2A, BRCA1	96	68	16792	7.71691	1	0.637904	59.0835
GOTERM_BP_DIRECT	GO:0031647	regulation of protein stability	3	3.06122	0.0596906	KAT2A, DPH6, HDAC8	96	70	16792	7.49643	1	0.64923	61.018
GOTERM_BP_DIRECT	GO:0000724	double-strand break repair via homologous recombination	3	3.06122	0.0658082	NSMCE2, RNF138, BRCA1	96	74	16792	7.09122	1	0.678281	64.7245
GOTERM_BP_DIRECT	GO:0007030	Golgi organization	3	3.06122	0.0658082	CSNK1A1, COG1, ZW10	96	74	16792	7.09122	1	0.678281	64.7245
GOTERM_BP_DIRECT	GO:0032434	regulation of proteasomal ubiquitin-dependent protein catabolic process	2	2.04082	0.0658373	UBE2K, GLMN	96	12	16792	29.1528	1	0.670756	64.7413
GOTERM_BP_DIRECT	GO:0007568	aging	4	4.08163	0.0670557	AKT1, GCLC, HTRA2, LOXL2	96	165	16792	4.2404	1	0.670157	65.4387
GOTERM_BP_DIRECT	GO:0008380	RNA splicing	4	4.08163	0.0680207	SNRNP48, PRPF3, ZRSR2, WTAP	96	166	16792	4.21486	1	0.66818	65.9819
GOTERM_BP_DIRECT	GO:0032869	cellular response to insulin stimulus	3	3.06122	0.0705282	AKT1, GCLC, AKT2	96	77	16792	6.81494	1	0.674664	67.3562
GOTERM_BP_DIRECT	GO:0006366	transcription from RNA polymerase II promoter	7	7.14286	0.0707588	KAT2A, RNMT, TAF12, TAF3, KMT2A, SUB1, TBP	96	513	16792	2.38678	1	0.668802	67.48
GOTERM_BP_DIRECT	GO:0060644	mammary gland epithelial cell differentiation	2	2.04082	0.071126	AKT1, AKT2	96	13	16792	26.9103	1	0.663793	67.6761
GOTERM_BP_DIRECT	GO:0031145	anaphase-promoting complex-dependent catabolic process	3	3.06122	0.0737348	CCNB1, SKP2, PSMD4	96	79	16792	6.64241	1	0.670646	69.0381
GOTERM_BP_DIRECT	GO:0044030	regulation of DNA methylation	2	2.04082	0.0763852	BRCA1, MPHOSPH8	96	14	16792	24.9881	1	0.677362	70.3668
GOTERM_BP_DIRECT	GO:0016578	histone deubiquitination	2	2.04082	0.0763852	KAT2A, ATXN7L3	96	14	16792	24.9881	1	0.677362	70.3668
GOTERM_BP_DIRECT	GO:0048009	insulin-like growth factor receptor signaling pathway	2	2.04082	0.0763852	AKT1, EIF2AK3	96	14	16792	24.9881	1	0.677362	70.3668
GOTERM_BP_DIRECT	GO:1902176	negative regulation of oxidative stress-induced intrinsic apoptotic signaling pathway	2	2.04082	0.0763852	AKT1, HTRA2	96	14	16792	24.9881	1	0.677362	70.3668
GOTERM_BP_DIRECT	GO:0006310	DNA recombination	3	3.06122	0.0802853	ACTR8, BRCA1, RTEL1	96	83	16792	6.32229	1	0.689692	72.2253
GOTERM_BP_DIRECT	GO:0051974	negative regulation of telomerase activity	2	2.04082	0.0816148	TEN1, CTC1	96	15	16792	23.3222	1	0.689488	72.8336
GOTERM_BP_DIRECT	GO:0045725	positive regulation of glycogen biosynthetic process	2	2.04082	0.0816148	AKT1, AKT2	96	15	16792	23.3222	1	0.689488	72.8336
GOTERM_BP_DIRECT	GO:0006301	postreplication repair	2	2.04082	0.0816148	POLH, BRCA1	96	15	16792	23.3222	1	0.689488	72.8336
GOTERM_BP_DIRECT	GO:0006368	transcription elongation from RNA polymerase II promoter	3	3.06122	0.0853128	TAF12, TAF3, TBP	96	86	16792	6.10174	1	0.699959	74.4606
GOTERM_BP_DIRECT	GO:1903955	positive regulation of protein targeting to mitochondrion	3	3.06122	0.0853128	KAT2A, HTRA2, DPH6	96	86	16792	6.10174	1	0.699959	74.4606
GOTERM_BP_DIRECT	GO:0010569	regulation of double-strand break repair via homologous recombination	2	2.04082	0.0868152	KDM1A, RTEL1	96	16	16792	21.8646	1	0.700383	75.0952
GOTERM_BP_DIRECT	GO:0035458	cellular response to interferon-beta	2	2.04082	0.0868152	HTRA2, UBE2K	96	16	16792	21.8646	1	0.700383	75.0952
GOTERM_BP_DIRECT	GO:0006349	regulation of gene expression by genetic imprinting	2	2.04082	0.0868152	ARID4B, BRCA1	96	16	16792	21.8646	1	0.700383	75.0952
GOTERM_BP_DIRECT	GO:1904355	positive regulation of telomere capping	2	2.04082	0.0868152	NEK2, RTEL1	96	16	16792	21.8646	1	0.700383	75.0952
GOTERM_BP_DIRECT	GO:0001701	in utero embryonic development	4	4.08163	0.089708	CCNB1, KAT2A, KDM1A, CHD8	96	187	16792	3.74153	1	0.706702	76.2758
GOTERM_BP_DIRECT	GO:0043065	positive regulation of apoptotic process	5	5.10204	0.0904585	ING5, AKT1, MTCH2, HTRA2, TOP2A	96	300	16792	2.91528	1	0.703897	76.5735
GOTERM_BP_DIRECT	GO:0051571	positive regulation of histone H3-K4 methylation	2	2.04082	0.0919864	KMT2A, BRCA1	96	17	16792	20.5784	1	0.704371	77.1687

## Sheet: Supplementary Data 3
Supplementary Data 3 | Differentially expressed genes in LSK cells from Cux1+/-;Flt3ITD versus Flt3ITD mice. Fold change ≥ 1.5, P-adj ≤ 0.05
Gene	log2FoldChange	padj
Sva	8.63038	5.43e-08
Gdf10	8.62544	1.6e-38
Gldc	8.18419	7.01e-63
Psg17	8.08767	1.44e-10
Arx	7.24662	1.2e-05
Scn9a	7.2145	2.41e-05
Vmn2r26	7.0417	0.00966082
Acan	6.61253	0.000735658
Igfals	6.43582	2.34e-26
Cd207	6.22586	3.39e-09
Gria2	6.18124	1.45e-30
Grb7	5.88962	0.00424419
Arnt2	5.60857	0.00620168
C130060K24Rik	5.53355	0.00689454
Slc17a8	5.53317	4.46e-26
Fam89a	5.50005	1.01e-31
Gm3336	5.38496	0.000217821
Nr1h4	5.24778	0.0331618
Asphd2	5.15744	0.000620183
Itgae	5.04482	6.15e-13
Ptprg	4.6299	0.00038764
Stap2	4.60396	1.31e-67
Themis	4.59986	5.08e-08
Podxl	4.25166	3.23e-46
Gbp2b	4.23054	0.000373938
Veph1	4.18357	8.55e-08
Cyp8b1	4.17489	0.00135317
Syn2	4.17046	0.0328736
Ptgis	4.11983	0.0180669
Sept3	4.112	4.48e-14
Gucy2c	4.06099	0.0148908
Mmp16	4.03973	1.51e-16
Il2ra	3.95476	0.00690506
Cyp2s1	3.92912	0.00765242
Pclo	3.89687	2.08e-06
Ncam2	3.87578	1.82e-07
Adamts20	3.82484	0.000141592
Actr3b	3.80941	6.16e-81
Treml4	3.79908	3.67e-08
Bcl2a1a	3.69994	2.32e-06
Tlr11	3.67975	0.00583712
Tcea3	3.64604	0.000558869
Frem1	3.6048	0.0358602
Fam20a	3.60208	1.1e-19
Bcl2a1d	3.58831	3.18e-06
Pianp	3.5832	0.00165566
Htr7	3.55985	4.91e-05
A530099J19Rik	3.52769	0.0012312
Nccrp1	3.50972	0.00129221
Ect2l	3.50836	6.19e-29
Dkk3	3.5045	0.00173606
Scimp	3.50424	1.5e-05
Cd36	3.50033	0.00576768
Xcr1	3.47221	0.000450517
Prok1	3.44824	0.0146042
P2ry6	3.42198	1.15e-07
Wnt10b	3.40327	0.00134323
Akr1c12	3.37171	1.43e-74
Sema4f	3.35491	8.41e-05
Naaa	3.33185	0.000122461
Ccl22	3.32511	0.000146211
Enah	3.32106	2.07e-33
Plbd1	3.31856	0.00190317
Mchr1	3.29	9.17e-06
Cacnb3	3.25803	0.00261435
Snx22	3.25749	0.00479553
Tshz2	3.24457	0.000777679
Scd4	3.23114	7.99e-05
H2-Eb1	3.20075	0.00405408
Fam167b	3.16586	0.000129907
Il12b	3.15699	2.28e-05
Ckb	3.1155	0.00111085
Gprc5c	2.99517	0.00135996
Akr1c19	2.98475	0.0261537
Lcn4	2.98363	0.01117
Gpr33	2.98156	0.00688816
Otof	2.97831	0.0176763
Fam149a	2.9592	1.9e-06
Lta	2.89819	0.00424114
Slc11a1	2.88888	0.00162744
Fndc7	2.85421	0.000242227
H2-Aa	2.82847	0.0155016
Cadm1	2.82136	3.56e-06
Tlr3	2.81878	0.00432633
Asb2	2.79327	0.00162744
Shtn1	2.76019	3.38e-07
Npr1	2.75629	0.00555502
H2-Ab1	2.73294	0.00490729
Cxcl16	2.68488	0.00142211
Apob	2.67764	0.000746861
Npnt	2.66142	0.0148737
Lrrc32	2.65936	1.08e-06
Dnase1l3	2.64548	0.00536127
Cystm1	2.63955	0.00451151
Cd83	2.62666	0.0127525
Xlr4c	2.62037	6.53e-16
Stxbp6	2.61565	4.03e-54
Gm6377	2.60994	0.0114805
Gcsam	2.58854	2.63e-13
Adora3	2.58824	0.0129308
Lrrn3	2.56781	2.21e-13
Myh7b	2.5558	8.59e-06
Scin	2.54907	8.16e-27
Batf3	2.54775	2.14e-05
Cldn1	2.53671	0.00128946
Rasgrp4	2.51497	0.000640117
Rnase10	2.49054	0.00199971
Nov	2.48592	2e-11
Gpr35	2.47567	0.00182371
Anpep	2.46956	3.85e-05
AA467197	2.46238	0.000792895
Rhpn1	2.45748	0.02159
Mrvi1	2.44255	2.31e-11
Mpzl2	2.43471	0.0116205
Adam8	2.40825	1.95e-06
Fscn1	2.40329	0.00203341
Cxcr3	2.40323	0.000683669
D430019H16Rik	2.38762	0.00620168
Itga8	2.34135	0.0152755
Ndrg2	2.33116	1.43e-10
Dhrs7c	2.33094	3.36e-23
Zmynd15	2.30579	0.0351231
Qpct	2.30168	0.00168918
Gjb5	2.29276	0.000932215
Col28a1	2.28931	0.0306221
Ikzf4	2.28251	0.000620741
Chst2	2.28146	6.59e-14
Prnp	2.27958	1.3e-24
Tmem51	2.25396	3.99e-19
Tox	2.24238	2.31e-11
Adgrg5	2.23855	0.00146576
Id2	2.20866	0.01045
Lsr	2.207	1.36e-06
Zbtb46	2.19901	0.0419062
Slc29a4	2.16745	0.0290514
Strip2	2.13625	0.0370454
Card10	2.1254	0.000683669
Dbn1	2.12352	2.08e-05
Ttc39a	2.11011	1.22e-05
Cd248	2.10548	0.0207785
Itgax	2.10002	0.0181728
Gdpd5	2.08763	0.000374207
Hspb8	2.08741	0.0114805
Mgst2	2.08607	5.42e-19
Il4	2.06475	0.000404618
Acvrl1	2.03435	0.000103474
D630039A03Rik	2.03362	8.53e-11
Rasgrp1	2.02403	2.16e-08
Cd276	2.01909	0.000466752
Sult1a1	2.01676	0.000333664
Gpr137b	2.00688	3.28e-05
Sardh	1.99173	0.00826257
BC021614	1.96971	0.0195436
Nod2	1.95953	0.000237841
Flt1	1.95743	0.0265237
Igfbp7	1.91048	5.74e-34
Xlr4a	1.90398	2.79e-13
Rpp25	1.89712	1.2e-05
Bhlhe40	1.89659	9.02e-06
Camk2b	1.89448	1.29e-24
1700001C19Rik	1.88868	0.00707045
Thy1	1.87048	7.97e-05
Tnfsf11	1.86975	9.01e-09
Ccdc109b	1.8676	0.0259592
Arpp21	1.85551	1.88e-09
Sdc2	1.84979	2.28e-10
Rin1	1.84563	0.000137476
Adgre1	1.83133	3.59e-13
Myh10	1.81873	7.31e-05
Pim2	1.81062	8.12e-16
Havcr2	1.81038	7.29e-06
Card11	1.79716	0.0299751
Enho	1.791	0.0108839
Plch1	1.78231	0.000363909
Pak6	1.77712	0.00013971
Mrc1	1.75379	0.017821
Plpp1	1.75035	0.0370447
Cldn7	1.74636	0.00362597
Ccdc92	1.7228	0.0114805
Cd14	1.72217	0.0442183
Adgrf3	1.70839	0.00629104
6430571L13Rik	1.70068	3.79e-05
Mboat2	1.69984	1.72e-11
Sema4a	1.69502	0.0149275
Ldhd	1.69335	1.35e-05
Tbc1d9	1.68258	0.0118735
Gpr68	1.6813	5.71e-08
2010300C02Rik	1.67655	4.55e-05
Arhgap22	1.66632	0.0264405
Ccdc102a	1.65938	3.41e-08
Ccdc64	1.64567	7.6e-08
Foxa3	1.64508	0.0181262
Islr	1.62905	0.000620183
Dlk1	1.61968	0.000121854
Nostrin	1.59668	0.00870289
Tnfrsf11a	1.59519	0.00201697
Alpk3	1.59453	0.000133114
Stbd1	1.58711	0.0421392
Notch4	1.58507	7.04e-05
Slc52a3	1.58232	0.0074764
Azin2	1.56969	2.17e-08
Timp3	1.56098	2.34e-10
Pdcd1	1.55599	4.73e-05
Syne4	1.55241	0.0274796
Hspa12b	1.55215	0.000735658
Tmem178	1.5485	0.000101964
Clec2i	1.52701	6.07e-08
P2rx6	1.51796	0.0321264
H2-DMb2	1.51784	0.00128946
Itga3	1.51698	0.00204308
Xlr4b	1.51572	2.6e-16
Tnni2	1.51552	0.00243866
Echdc3	1.51324	2.68e-06
3830403N18Rik	1.51276	0.0074764
Slc36a2	1.49428	0.0076189
Podnl1	1.46029	3.82e-06
Mapk13	1.45546	4.88e-06
Akr1c13	1.45067	3.55e-24
Epcam	1.44687	0.0228857
Cish	1.44512	5.83e-12
Il18r1	1.44467	0.00011996
P2ry10	1.43632	0.00517131
Pkdcc	1.43617	0.0193215
Rasgrf2	1.43465	1.09e-07
Pawr	1.43037	0.00464657
Itga1	1.4107	0.00283396
S100a6	1.40324	0.00278565
Prss16	1.3982	0.000124441
Emilin2	1.38913	2.09e-19
Rnd3	1.38335	0.0105147
Sparc	1.3671	0.000318728
Pnp2	1.35643	4.95e-08
Grap2	1.34944	0.00865405
Tcf7	1.34516	0.0429893
Me1	1.33453	0.0321382
Lypd6b	1.33213	5.64e-05
Mcf2	1.31584	1.08e-05
Epb41l1	1.30352	0.00371676
Lck	1.30162	1.24e-08
Gm5111	1.29129	0.00899272
Prune2	1.28329	0.0128451
Ano7	1.27668	0.0353192
Dok4	1.26958	0.0265237
Perp	1.26793	0.000148781
Spp1	1.26681	0.000120818
Cd96	1.26632	3.09e-09
Prkcb	1.26572	0.00204556
Scn1b	1.25574	1.22e-05
4930452B06Rik	1.2544	0.00128946
Ifitm1	1.252	8.99e-26
Gsn	1.23104	0.00339471
Tmem215	1.23035	0.000671977
Prickle1	1.22873	6.5e-10
Cox4i2	1.22516	1.76e-08
Ehd3	1.21602	0.0132732
Pir	1.21581	0.0393048
Rras2	1.20689	6.1e-16
Rbfox2	1.20545	0.000354014
Fcgrt	1.20399	0.0120973
Dmd	1.19843	0.000884804
1700001O22Rik	1.19605	0.00583036
Espn	1.19496	5.15e-05
Cysltr1	1.18343	0.0153381
Prr5l	1.17517	0.0431315
Lrp1	1.16425	0.00022039
Sh3bp4	1.16115	0.0462197
9330182L06Rik	1.15037	6.98e-06
Matn2	1.14315	1.98e-08
St3gal5	1.12917	0.0446796
Ccm2l	1.12891	6.98e-06
C3	1.12882	0.0365092
Mycn	1.12616	5.27e-05
Cp	1.12561	0.00135317
Socs2	1.10608	4.72e-05
Cxx1c	1.10247	0.0122445
Rbpms2	1.10098	8.39e-09
Stk39	1.09097	0.00018143
Gm7676	1.0863	0.0137581
Palld	1.08357	0.0193106
Aldoc	1.07875	0.01067
Shroom3	1.06595	0.0184629
Slc39a4	1.06475	3.66e-09
Zfp760	1.06113	0.000177881
Tmem108	1.05076	0.0457425
Tspan9	1.04909	0.0112988
Baiap3	1.04748	1.16e-05
Nhsl2	1.04472	0.000508145
Eps8	1.04456	3.92e-07
Mycbpap	1.04106	0.00303642
Arhgef10l	1.0374	0.000251762
Fgfr1	1.03493	0.00707045
Rnf150	1.03145	0.0109839
Susd3	1.02908	9.53e-14
Kazn	1.01768	0.000268255
Myadm	1.01676	0.0127525
Ctsw	1.01427	0.0230825
Il1r2	1.01379	0.0258285
Plxdc2	0.998714	9.74e-05
Nqo1	0.996519	0.00281226
Nrg1	0.995615	0.000355857
Pparg	0.995313	0.0220782
Lilrb4a	0.990908	0.0397659
Col4a2	0.989722	2.93e-06
Tbkbp1	0.986724	8.28e-07
Pglyrp1	0.98118	2.59e-10
Wdr86	0.977875	0.0144701
Il17re	0.969084	8.52e-05
Frmd4b	0.967388	1.3e-08
Spire2	0.957819	0.00181595
Actn1	0.954898	3.28e-05
Ppt1	0.954003	0.00358346
Ptges	0.94847	0.0397363
Ffar2	0.944822	0.00018411
H2-DMb1	0.932679	0.0306221
Cx3cl1	0.93051	0.0441339
Gda	0.929339	4.77e-05
Mcf2l	0.924428	1.15e-10
H2afy2	0.923498	1.12e-07
Glt8d2	0.916338	0.0326017
Lsp1	0.904747	0.0246571
Arhgef40	0.898944	0.00225538
Cdk14	0.896919	0.0223288
Slc9a3r2	0.892061	0.00761602
Abcb9	0.89118	0.0213666
1500009L16Rik	0.885411	3.36e-05
Ldlrad4	0.884258	1.22e-07
Ak1	0.88389	0.00174375
Sema4d	0.877318	5.06e-07
Kif5a	0.868234	0.0404105
Plekha7	0.86185	0.0247938
Vill	0.856998	0.00945502
Fam169b	0.855103	0.00435878
Sytl1	0.854007	0.000356525
St3gal2	0.847373	1.93e-07
Elovl7	0.847373	4.97e-06
Exoc3l2	0.838385	0.000134099
Klrb1f	0.835059	0.0312999
Dkkl1	0.826402	0.0250486
Pik3r6	0.822722	0.0112988
Cyb561	0.8172	0.000144248
Rgcc	0.812307	2.96e-06
B4galnt4	0.808547	0.0105595
Lfng	0.8039	1.95e-07
Plekha5	0.801651	1.65e-09
Fam57a	0.795053	0.00607931
Il10ra	0.79276	4.76e-05
Padi4	0.787667	0.000282161
Osbpl5	0.772768	0.0052228
Mgst1	0.769997	0.000423881
Rcn3	0.755568	2.33e-10
Clec11a	0.754836	0.00959417
Socs5	0.752613	0.00272571
Epb41l4b	0.747676	1.71e-07
Erbb3	0.745668	0.00038186
Slc30a4	0.742524	0.00445131
Cradd	0.740964	8.48e-05
Csf2ra	0.738552	0.0353192
Napsa	0.735372	0.0151075
Nlrp10	0.722817	0.00215702
Lat	0.721745	0.00170994
Ecm1	0.715967	0.0255159
Ctsc	0.714719	6.07e-05
Mdfic	0.70796	0.00497446
Clec12a	0.706033	0.00578813
Fam84b	0.702005	0.000310353
Nfil3	0.700671	0.00759083
Eid2	0.700318	0.025865
Mvd	0.697531	0.000970504
Morn4	0.692737	0.0210641
Ccdc91	0.692045	0.0022937
Apbb2	0.688568	0.00861552
Dnmbp	0.679425	1.59e-05
Rsu1	0.678074	1.22e-09
Tas1r1	0.675604	0.0440815
F2r	0.673871	5.89e-13
3110052M02Rik	0.671237	0.000508145
1700025G04Rik	0.663978	0.00627801
Commd10	0.66264	0.000387645
Coro2a	0.655452	0.00477921
Prkch	0.650721	0.00358346
Lima1	0.650279	0.0408749
Plekhg2	0.640768	0.00152559
Rgs3	0.638799	0.000162529
Lair1	0.629145	8.52e-05
Fgd2	0.623111	0.00352627
Nr0b2	0.622646	0.0358602
Rab17	0.621916	0.0320618
Cd48	0.620216	0.000189405
Cbfa2t3	0.619151	2.93e-05
Lrrk2	0.617689	0.0337864
Pygl	0.61158	7.4e-06
Fut8	0.598771	1.26e-05
Cep170b	0.596839	0.0218385
Nfkb1	0.592369	5.7e-05
Pde2a	0.591996	0.000392265
Jup	0.591219	0.0254507
C1qtnf6	0.589207	0.00175446
Mef2c	-0.586931	0.00604445
Fbxo30	-0.59058	0.0393721
Parp10	-0.593033	0.0254334
Irf9	-0.594521	0.0477827
Rnf125	-0.600356	0.0253616
Xk	-0.601437	0.0332529
Sell	-0.620336	0.0389475
Rapgef2	-0.620576	0.0257197
1700066M21Rik	-0.62806	0.04558
Zfpm1	-0.632204	0.0120915
Rhobtb3	-0.638234	0.00133813
Cnn3	-0.648739	0.000191269
Ndufa4	-0.659762	1.41e-05
Cd55	-0.660636	0.0221562
Plxnc1	-0.663097	1.91e-06
Egfl7	-0.667632	0.0017948
Tspan6	-0.674144	0.00424114
Fam46a	-0.674316	0.00405435
Cdk19	-0.674827	0.000149604
Lipo1	-0.689496	0.0269735
Zcchc2	-0.689689	0.00425591
Car2	-0.691208	0.0103814
Otud1	-0.691668	0.00529113
Camkk1	-0.693099	0.0220683
Ssh2	-0.698357	0.00278178
Pls3	-0.706665	0.027369
Ccl9	-0.707854	3.36e-05
Parp12	-0.70821	0.0436602
Tceal8	-0.719857	0.000148091
Rapgef3	-0.727734	0.0398267
Lgals9	-0.738324	3.25e-06
Chdh	-0.752677	0.00171894
Lpcat2	-0.760601	0.000263326
Pdzk1ip1	-0.771118	0.00267042
Prkd2	-0.773796	4.97e-06
Cdkn1b	-0.774	0.0284831
Cd163	-0.778581	0.000782856
Fam26f	-0.790468	0.0123947
Slfn8	-0.794509	0.00618518
Clstn3	-0.798316	0.0046791
Mc5r	-0.81456	0.000781174
Tnip3	-0.819529	0.000382987
Rnf19a	-0.822985	0.000620183
Trim47	-0.828133	0.0029364
Spred2	-0.837822	0.0063178
Asph	-0.838114	1.15e-10
Cttn	-0.839283	0.00814244
Ralgps2	-0.839549	1.38e-05
Acot1	-0.844786	0.00740271
Dach1	-0.848581	0.0117009
Pbx1	-0.848867	0.000363909
Cmpk2	-0.860111	0.047919
Tpm2	-0.862426	0.0035581
Fkbp9	-0.864485	8.22e-06
Irgm2	-0.865396	0.0429893
Ptgs1	-0.874109	8.52e-05
Agrn	-0.900644	0.0399367
Plpp7	-0.91202	0.0352756
Itsn1	-0.918787	0.002766
Gata2	-0.921112	2.44e-08
Efcc1	-0.921644	0.00152559
Ifi47	-0.936052	3.36e-05
Gp9	-0.957224	0.000783436
Gcnt2	-0.957345	0.00111462
Zfp658	-0.963577	0.0337864
Mcpt8	-0.963645	0.000783436
Lmna	-0.975543	0.0373093
Slc18a2	-0.978229	5.83e-07
Xaf1	-0.98083	0.0061142
Ifit2	-0.985006	0.0299751
Dhx58	-0.986697	0.0121052
Oas1a	-0.992447	0.00461174
Serpinf1	-1.01046	3.94e-14
Ube2l6	-1.01186	0.0024929
Slc7a8	-1.02223	0.000193618
Dmc1	-1.02363	0.0387003
Satb1	-1.02667	1.68e-05
Sytl4	-1.03184	6.8e-05
C1ra	-1.03857	3.74e-05
Wfdc17	-1.0418	0.000279639
Wdr35	-1.06298	0.0219033
Gng11	-1.0772	0.0104191
Ly6a	-1.07951	0.018201
Gbp5	-1.08212	0.0398945
Oasl1	-1.10266	0.00766248
Stat1	-1.11028	0.00973302
Icam4	-1.12704	7.02e-07
Ccl3	-1.13052	0.00618518
Pcp4l1	-1.13782	1.36e-12
Irgm1	-1.14536	0.00146983
Oasl2	-1.16725	0.00502975
Lhfpl2	-1.17022	4.53e-07
Tcaf1	-1.17149	0.0019473
Msrb3	-1.1723	0.00418064
Fstl1	-1.19678	0.0076189
Shisa8	-1.20341	0.00822345
Ddx60	-1.20653	0.0176642
Ccl4	-1.21022	0.000431577
Tmem246	-1.22209	0.000622148
Cpa3	-1.23043	8.86e-08
Ctse	-1.2383	1.06e-07
Oas1g	-1.25307	0.018574
Kcng1	-1.25679	1.62e-10
P2ry1	-1.27946	0.000110623
Adgrl2	-1.28218	1.83e-09
Gja1	-1.30984	0.0013411
Gna14	-1.31792	0.000327176
Blvrb	-1.32696	0.00249094
Lrrc66	-1.33141	0.0220782
Robo3	-1.3357	0.039227
Oas3	-1.3429	0.00118117
H2-T24	-1.36008	0.00155861
Slc18a1	-1.38936	0.0200545
Nfia	-1.39093	0.00393462
Gcnt4	-1.42066	0.0214578
Tfpi	-1.42243	0.0012312
Nradd	-1.43158	0.0324911
Csf1	-1.44528	3.4e-05
Gstm2	-1.45244	0.0429893
Amigo2	-1.46225	0.0132732
Rgs1	-1.48172	1.63e-06
Gp1ba	-1.49111	3.37e-06
Tgtp2	-1.49618	0.000131584
Mmp2	-1.51402	1.62e-05
Cpxm1	-1.52887	0.00155861
Ctf1	-1.54262	0.00233027
Trpc6	-1.56899	0.000376344
Bex2	-1.57223	0.0251723
Itga2b	-1.57434	4.2e-08
Gnaz	-1.57964	0.000511487
Dusp6	-1.59366	5.33e-11
Cenpv	-1.61383	6.97e-12
Abcb4	-1.62078	3.25e-07
Rtp4	-1.66814	3.4e-05
Cped1	-1.70006	0.0259898
Spon1	-1.71011	0.0117895
St8sia6	-1.71602	0.0220683
Igf2r	-1.71657	0.0461751
Maf	-1.72713	0.0332529
Obsl1	-1.73571	0.00206647
Dcn	-1.74382	0.0127525
Cd4	-1.74766	0.000263326
Ryk	-1.76553	0.00461174
Cd200r4	-1.78102	0.0114805
Bex1	-1.80632	0.00876727
Cox6a2	-1.81723	0.0244817
Jam2	-1.82197	0.0446339
Cyp2r1	-1.82422	2.19e-05
Epha7	-1.88118	7.05e-07
Chpf	-1.89558	0.0160466
Creb3l3	-1.90723	0.0148737
Gm4955	-1.92635	0.000101964
Dpf3	-1.93319	0.00820744
Itga9	-1.99412	4.91e-09
Il5ra	-2.00644	0.0393048
Myo1d	-2.0401	0.00788408
Prkg1	-2.0493	0.0117009
Ms4a2	-2.10199	1.05e-07
Ifit1	-2.11253	0.0381422
Il1rl1	-2.1779	0.00310185
Treml1	-2.1936	0.0108839
Gm4841	-2.2045	0.0116205
Apol9b	-2.22867	0.00531095
Slc16a12	-2.23374	0.0467188
Adamtsl5	-2.23485	0.00137127
S1pr1	-2.23517	6.06e-14
Lrig1	-2.23652	3.73e-05
Csrp3	-2.26281	0.0013337
Ifit3b	-2.31007	0.00472162
Raver2	-2.34451	6.34e-05
Sox6	-2.35019	1.11e-06
Mylk3	-2.36503	6.81e-05
Mmp14	-2.38663	3.64e-05
Gem	-2.40584	7.36e-11
Sdc1	-2.4494	0.0497323
Upp1	-2.48721	1.35e-05
Ifit1bl1	-2.5134	2.94e-05
Aqp1	-2.53172	1.26e-08
Parm1	-2.55772	0.000183898
Eaf2	-2.57261	0.0269735
Slamf1	-2.59781	3.87e-13
Clca3a1	-2.64106	0.0384259
Fcer1a	-2.64471	1.36e-05
Pcdh7	-2.65294	0.0332529
Itga2	-2.66483	0.0260849
Apol9a	-2.68541	0.0210688
Apoe	-2.70336	9.46e-39
Gp1bb	-2.71193	2.84e-05
Cxcl10	-2.75319	0.0175588
Prdm1	-2.77633	0.00352259
Gp5	-2.80757	3.39e-13
Fzd8	-2.84764	0.000955007
Gbp10	-2.94219	0.0151657
Gata1	-2.95137	1.07e-30
Aldh1a1	-2.95444	3.9e-14
Pf4	-2.96326	0.00375302
Reln	-2.96755	0.0138195
Nxpe2	-3.02012	0.00347028
Spta1	-3.08374	0.000363538
Ache	-3.09143	6.25e-07
Gpc4	-3.28967	0.0437155
Bex4	-3.29981	1.4e-08
Tmod1	-3.38978	0.0253616
Mfsd2b	-3.42558	1.28e-39
Tek	-3.43016	1.08e-44
Gypa	-3.45987	0.0108839
Epor	-3.46622	2.38e-15
Fhl1	-3.5304	1.78e-12
Grb10	-3.55713	1.3e-24
Ndn	-3.70632	2.69e-09
Rhd	-3.74649	0.000363909
Sptb	-3.75236	0.00175785
Ces2g	-3.81874	1.05e-19
Prss50	-3.83046	0.00233127
Evc2	-3.95257	0.0121923
Klf1	-3.95953	4.73e-18
Rhag	-3.97337	5.99e-07
Col11a1	-4.19519	0.0210688
Atp1b2	-4.23362	9.98e-13
Paqr9	-4.27989	0.00999063
Smim1	-4.32885	0.00478078
Mt2	-4.33029	0.00118889
Slc45a3	-4.35191	1.6e-12
Sdpr	-4.43566	0.0155895
Kel	-4.47916	9.17e-06
Pklr	-4.50903	0.00249789
Slc38a5	-4.7301	3.49e-05
Pde10a	-4.76965	7.75e-05
Sfrp1	-4.85498	0.0330765
Car1	-4.86532	8.3e-07
Ermap	-5.01667	1.84e-05
Gdf3	-5.04275	1.78e-08
Slc25a21	-5.06271	0.000216007
Slc6a15	-5.09406	7.87e-12
Trib2	-5.14651	1.09e-22
Pdzph1	-5.16338	0.0024929
Adamts14	-5.19968	0.0211813
Add2	-5.58311	3.33e-06
Lrrn2	-5.69804	0.0265237
Slc6a3	-5.95514	0.0259565
Hmgcs2	-6.04587	0.0207067
Sphk1	-6.06541	3.39e-09
Spag16	-6.0791	0.00876727
Abcg4	-6.57766	0.00148609
Cma1	-6.94541	0.00135317
Tspo2	-7.13156	1.87e-06
Syce1	-8.02859	9.96e-05

## Sheet: Supplementary Data 4
Supplementary Data 4 | Reverse phase protein array analysis of CUX1-/- (three clones, 1D, 1E, 2D) and wild-type (three clones, WT1-3) U937 cells. P ≤ 0.05, Unpaired, two-tailed t-test. Normalized linear signal values for each protein are shown. Post-translationally modified proteins were normalized to total protein levels where possible.
Antibody target	WT1	WT2	WT3	KO1	KO2	KO3	P value	Ratio KO/WT levels
p38-MAPK_pT180	0.430073	0.467477	0.40157	0.991144	0.634228	0.695738	0.0381387	1.78668
p38_pT180_Y182	1.26843	1.28643	1.09207	1.52077	1.86675	1.76758	0.0138545	1.41355
DNMT1	0.621372	0.495516	0.574312	0.75163	0.800179	0.711578	0.0130493	1.33833
Cyclin-D3	2.01028	1.75629	1.81858	2.2235	2.54766	2.25359	0.0202622	1.25775
FOXO3	0.392772	0.362155	0.35186	0.513324	0.455857	0.411701	0.0456652	1.24765
PDGFR	0.412775	0.424505	0.522726	0.558368	0.554354	0.581783	0.0359982	1.24595
C-Raf_pS338	1.44197	1.47808	1.24053	1.61058	1.73461	1.81618	0.0246765	1.24054
AKT1_pS473	2.45212	2.55309	2.40649	3.23951	2.79041	3.08468	0.0149257	1.22976
C-Raf_pS338	1.34391	1.46017	1.26827	1.67904	1.51158	1.8045	0.0388293	1.2266
53BP1-R-V	0.393434	0.344645	0.350838	0.437658	0.43573	0.44803	0.00802184	1.21352
4E-BP1_pS65	0.909911	0.919946	0.873317	1.08225	1.05774	1.05924	0.000523907	1.18351
p70-S6K_pT389	1.06687	1.08687	1.08978	1.39779	1.16142	1.27384	0.0457961	1.18175
ERCC1	0.507151	0.54048	0.542808	0.655934	0.649437	0.567048	0.0381071	1.1773
PRKAR1A	0.52211	0.542708	0.508953	0.653645	0.576722	0.615907	0.0201085	1.17315
PRAS40_pT246	0.954827	0.856895	0.902365	1.1391	1.00942	1.01952	0.0397309	1.16725
COX4I1	0.896	0.897031	0.900945	1.02256	0.976124	1.11316	0.0258345	1.15511
AKT_pT308	4.98908	4.78331	4.59107	5.55532	5.30027	5.59883	0.00922381	1.14558
PDPK1_pS241	0.791279	0.757869	0.73597	0.862277	0.931435	0.818136	0.0411909	1.14298
PMS2	1.52895	1.51502	1.43535	1.67125	1.68664	1.58147	0.0250201	1.1027
ARHGAP45	5.4672	5.66468	5.77834	6.31465	6.04957	6.17597	0.0102455	1.09639
INPP4b	1.05292	1.09467	1.08543	1.15062	1.20114	1.13755	0.0210284	1.07927
BAP1	1.51643	1.53803	1.56739	1.64651	1.66982	1.58893	0.0286079	1.06132
SCD	0.980606	0.982879	0.975744	1	1.0092	1.00256	0.00219551	1.02468
Stathmin1	1.21116	1.22315	1.21129	1.16073	1.18747	1.13597	0.0249907	0.955718
PGR	1.18052	1.18301	1.16708	1.10727	1.0991	1.0938	0.00026131	0.934731
Tubulin	1.03297	1.09727	1.07166	1.0238	1.00013	0.968058	0.0472267	0.934443
c-Abl	1.08209	1.02015	1.00077	0.917341	0.964816	0.947464	0.0318297	0.911895
AXL	0.903036	0.919921	0.85508	0.849935	0.753431	0.784581	0.0484109	0.891679
DDB1	0.912219	0.847093	0.858332	0.707361	0.793067	0.795246	0.0381757	0.877
PREX1	1.78619	1.81936	1.75462	1.41981	1.59088	1.65531	0.0334639	0.870496
p27_pT198	1.16477	1.20587	1.262	1.09481	0.948022	1.09858	0.0453861	0.86477
c-Jun_pS73	1.13101	1.20156	1.13633	1.02433	0.946779	1.01815	0.00898204	0.861733
Mitofusin2	0.865997	0.844142	0.824445	0.697735	0.760096	0.710667	0.00558087	0.855564
Caspase-8-cleaved	1.08423	1.09275	1.10036	1.01634	0.830769	0.900111	0.0313117	0.838245
Bcl2	2.20422	2.14452	2.27452	1.70561	1.92209	1.90479	0.009998	0.835312
BCL2A1	1.60109	1.74589	1.72992	1.28586	1.04552	1.26777	0.00538967	0.708926
STING	6.28527	7.885	7.90794	6.02227	4.77904	4.81601	0.0331586	0.707364

## Sheet: Supplementary Data 5
Supplementary Data 5 | Characteristics of AML patients used for birinapant response assays.
Patient ID	Cytogenetics	FISH	Cell plated per assay (x 105)
96W	Normal		3
91W	Normal		3
91V	Normal		2
31A	46, XY del(7q)	48% del 7q31	1
31O	45,XY,add(2)(p1?3),inv(3)(p1?2q26),del(5)(q13q33),dic(7;20(q?11;?q11),del(12)(p12p13) [cp10]/46,XY[6]	69% del 7q31	1

## Sheet: Supplementary Data 6
Supplementary Data 6 | Oligonucleotides used in this study.
Oligonucleotide	Sequence 5'-3'
ACCSL_For	CACCGGTGATCTGGGGTACCAGTA
ACCSL_Rev	AAACTACTGGTACCCCAGATCACC
AIPL1_For	CACCGGCCCGGGCACGCACGTAGT
AIPL1_Rev	AAACACTACGTGCGTGCCCGGGCC
CFLAR_CHIPconF	CAGTGTGATGGCATTTGGAG
CFLAR_CHIPconR	TCCACCCTCATGACCTTTTC
CFLAR_emsaF1	GACTTCTATAGATCCCTTTC
CFLAR_emsaF2	GTCTACCAAGGATCCCTTTC
CFLAR_emsaR2	GAAAGGGATCTATAGAAGTC
CFLAR_emsaR2	GAAAGGGATCCTTGGTAGAC
CFLAR_mutF	CTAGCTCGTTTCTATAGAACTTAATCTACTTAAG
CFLAR_mutR	CAGAAGTCTAAAGAAAGGGATCCTTGGTAGACAG
Cflar_sh1For	CCGGCCAAGGAGCAAGATCAAATATCTCGAGATATTTGATCTTGCTCCTTGGTTTTTG
Cflar_sh1Rev	AATTCAAAAACCAAGGAGCAAGATCAAATATCTCGAGATATTTGATCTTGCTCCTTGG
Cflar_sh2For	CCGGCCTCACCTGGTTTCTGATTATCTCGAGATAATCAGAAACCAGGTGAGGTTTTTG
Cflar_sh2Rev	AATTCAAAAACCTCACCTGGTTTCTGATTATCTCGAGATAATCAGAAACCAGGTGAGG
CFLAR1_For	CACCGTCTCGGTGCTCGGGCATAC
CFLAR1_Rev	AAACGTATGCCCGAGCACCGAGAC
CFLAR2_For	CACCGTGTATTTGAAGCTCCATAA
CFLAR2_Rev	AAACTTATGGAGCTTCAAATACAC
CFLARChF1	ATGAAGTTGACTGCCTGCTG
CFLARChR1	CTAGGGAAGCTCACAAGGGT
CFLARpr_KpnRVFor	GTAGTAGGTACCGATATCGCCCAGCTCAGGAAACCACCAGGGTG
CFLARpr_XhNhRev	CCAATAGCTAGCCTCGAGCCTACTCTTAGACTAGGGAAGCTCAC
CFLARshf1	CCGGCCAGATCAACTGGATTTATTACTCGAGTAATAAATCCAGTTGATCTGGTTTTTG
CFLARshf2	CCGGATCTCAGTATGCATGGTATATCTCGAGATATACCATGCATACTGAGATTTTTTG
CFLARshR1	AATTCAAAAACCAGATCAACTGGATTTATTACTCGAGTAATAAATCCAGTTGATCTGG
CFLARshR2	AATTCAAAAAATCTCAGTATGCATGGTATATCTCGAGATATACCATGCATACTGAGAT
ConF	CCGGGCGCGATAGCGCTAATAATTTCTcgAGAAATTATTAGCGCTATCGCGCTTTTTG
ConR	AATTCAAAAAGCGCGATAGCGCTAATAATTTCTCGAGAAATTATTAGCGCTATCGCGC
Cux1_int14 (target)	CTCATTTGCTCATCCTAAAA
Cux1_int18 (target)	GGGCCTCACAGGGTCGAGAA
Cux1_loxP14	TACGGTTTTCTTTGGGGGCACTGTCCCTCTCCCATCCTTAGCCTCTCATTTGCTCATCCTCCATGGATAACTTCGTATAATGTATGCTATACGAAGTTATAAAATGGTGGAGTCACTGACTGCTTTTGGATTTAGCAGCTGGTCAAAGTGTGTAACTGTT
Cux1_loxP18	ACAAGCCAGGGAAAGATGATGTGAAGCTGTGAGCGGGTCTCTGGGGGCCTCACAGGGTCGATAACTTCGTATAGCATACATTATACGAAGTTATGCATGCAGAAAGGAAAAACTAGGAGCTAAACAGCAGCACACGCCCGTGACTATAGCATGTGGGAGG
CUX1crsp8_For	CACCGGAGCAGCCGATTGTGCACA
CUX1crsp8_Rev	AAACTGTGCACAATCGGCTGCTCC
CUX1crsp9_For	CACCGCTGCACCGCGCTCCACCAG
CUX1crsp9_Rev	AAACCTGGTGGAGCGCGGTGCAGC
CUXsh1F	CCGGGAAGTACCGAAACGAAGAAATCTCGAGATTTCTTCGTTTCGGTACTTCTTTTTG
CUXsh1R	AATTCAAAAAGAAGTACCGAAACGAAGAAATCTCGAGATTTCTTCGTTTCGGTACTTC
CUXsh2F	CCGGGCCCTCAGCATCCAAGAATTACTCGAGTAATTCTTGGATGCTGAGGGCTTTTTG
CUXsh2R	AATTCAAAAAGCCCTCAGCATCCAAGAATTACTCGAGTAATTCTTGGATGCTGAGGGC
Flt314F	AGGTACGAGAGTCAGCTGCAGATG
Flt314R	TGTAAAGATGGAGTAAGTGCGGGT
hCUXsurvF18	GTGACATCACCATCCTCACCCCCAAGCTTC
hCUXsurvR19	GTCCACCTCCTGGTACATGTAGACCTCGTAC
mCflarHpaF	CGGTATGGTTAACGCCACCATGGCCCAGAGCCCTGTGTCTGCCGAGG
mCflarSalR	CACATTGTCGACTCACGTAGGAGCCAGGATGAGTTTCTTCCTCAG
mPik3ip1sh1F	CCGGATTATCGTGGGCTACACTTACCTGCAGGTAAGTGTAGCCCACGATAATTTTTTG
mPik3ip1sh1R	AATTCAAAAAATTATCGTGGGCTACACTTACCTGCAGGTAAGTGTAGCCCACGATAAT
mPik3ip1sh2F	CCGGTACGTGCTGGGCATTACTATGCTGCAGCATAGTAATGCCCAGCACGTATTTTTG
mPik3ip1sh2R	AATTCAAAAATACGTGCTGGGCATTACTATGCTGCAGCATAGTAATGCCCAGCACGTA
P1	GTCCTGCAGCAAAATGTGTGTGCGCGCCAC
P2	CTAGCATCGCAGTGACCTCCAAGGACC
P3	GAGGCAGGGTCTCCCTACCTATGTAGTCCTG
P4	CTCCAGGGACTTTCAATTCACATCCTCATG
VavF	AGATGCCAGGACATCAGGAACCTG
VavR	ATCAGCCACACCAGACACAGAGATC
