# Supplementary material for: Cut-like homeobox 1 (CUX1) tumor suppressor gene haploinsufficiency induces apoptosis evasion to sustain myeloid leukemia
Source: Nat Commun. 2021 Apr 30;12:2482. doi: 10.1038/s41467-021-22750-8 (PMC8087769; doi:10.1038/s41467-021-22750-8)
Supplement: Supplementary file 5 — Source Data [file 41467_2021_22750_MOESM5_ESM.xlsx]

## Sheet: Figure 1
Figure 1b
Figure 1f
Days	5			7			11			14			18			21
% cells	100	100	100	81.16	83.62	94.19	67.52	52.27	74.08	56.28	39.47	65.22	37.23	29.9	37.34	22.9	26.15	23.68
Figure 1g
Days	Vector			CFLAR-V5
4	100	100	100	100	100	100
8	71	71	71	103	103	102
12	61	61	62	108	108	114
16	48	48	49	107	113	108
20	40	39	40	110	105	110
Figure 1h
	Con			CFLAR
Annexin V +	11.95	9.87	12.52	33.33	18.27	23.9
Figure 1i

## Sheet: Figure 2
Figure 2a
Weeks	Con	Cux1+/-	Flt3ITD	Cux1+/-;Flt3ITD
34				1
30				1
23				1
30				1
26				1
13				1
21				1
15				1
15				1
36				1
16				1
17				1
38				1
37				0
37				0
44			0
44			0
44			0
37			0
37			0
37			0
37			0
33			0
33			0
40	0
40	0
40	0
40	0
39	0
39	0
39	0
39	0
39	0
39	0
39	0
40		0
40		0
40		0
40		0
36		0
36		0
37		0
37		0
37		0
37		0
37		0
Figure 2b
	Con													Cux1+/-										Flt3ITD									Cux1+/-; Flt3ITD
RBC	11.01	10.37	10.42	10	11.2	11.97	11.39	12.65	13.35	10.67	11.7	10	10.86	10.11	10.48	11.22	9.8	11.05	9.88	11.97	10.42	11.49	11.94	11.1	11.2	13.3	9.1	10.7	11.7	10.8	9.92	10.34	9.7	7.75	7.84	8.48	8.84	8.49	7.55	8.01	8.63	7.88	9.08	8.89	8.06	8.34	8.15
Figure 2c
	Con													Cux1+/-										Flt3ITD									Cux1+/-; Flt3ITD
MCV	51	51	50	49	50	49	48	49	49	52	47	49	48	51	51	55	50	50	53	55	48	55	52	50	50	51	52	50	51	52	54	55	61	58	60	58	62	60	58	60	60	60	59	65	61	56	64
Figure 2d
	Con													Cux1+/-										Flt3ITD									Cux1+/-; Flt3ITD
Neuts	1.6	1.2	4.9	2.2	0.9	0.8	2.3	1	1.5	0.8	1	0.8	0.7	2.4	2.6	2.8	3.2	2.4	1.4	3.4	0.7	1.6	1.2	1.4	1.6	2.1	1.5	1.5	3.3	1	0.5	1	3.4	1.8	2.1	8.3	13.2	17.7	3.2	2.5	5.1	4.3	11.6	4.5	14	3.1	20.3
Figure 2e
	Con													Cux1+/-										Flt3ITD									Cux1+/-; Flt3ITD
Monos	0.4	0.2	0.6	0.4	0.2	0.1	0.4	0.3	0.4	0.2	0.2	0.2	0.2	0.5	0.4	0.5	0.5	0.6	0.3	0.3	0.2	0.3	0.3	0.2	0.3	0.3	0.3	0.3	0.7	0.3	0.1	0.2	0.9	0.5	0.7	4	5.3	6.2	0.8	0.6	1.9	1.7	2.6	1.6	4.9	1.3	4.4
Figure 2g
	Con							Cux1+/-								Flt3ITD						Cux1+/-; Flt3ITD
Norm spleen weight x 100	0.35	0.31	0.21	0.4	0.4	0.24	0.4	0.28	0.25	0.27	0.47	0.25	0.22	0.19	0.21	0.67	0.5	0.73	0.45	0.4	0.63	1.02	1.39	1.29	0.81	0.97	1.16

## Sheet: Figure 3
Figure 3a
Days	Flt3ITD	Cux1+/-;Flt3ITD
104		1
104		1
104		1
83		1
85		1
85		1
83		1
132	0
121	0
121	0
132	0
132	0
Figure 3c
	Flt3ITD						Cux1+/-; Flt3ITD
WBC	11	13.8	15.8	17.8	20.7		21.4	25.9	30.7	32.2	76.1	101	154
	Flt3ITD						Cux1+/-; Flt3ITD
RBC	13	10	11	10	12		12	11	9	9.1	7.7	1	6.1
	Flt3ITD						Cux1+/-; Flt3ITD
Platelets	211	675	1421	458	817		893	825	692	335	288	77	481
	Flt3ITD						Cux1+/-; Flt3ITD
Monos	0.4	0.9	0.6	1.5	0.7		0.8	1.2	2.1	2.8	6.7	9	16
	Flt3ITD						Cux1+/-; Flt3ITD
Neuts	1.6	2.8	2.4	4.5	2.8		4	4.3	7.5	7.1	19.6	19	50
Figure 3j

## Sheet: Figure 4
Figure 4a
	Con						Cux1+/-						Flt3ITD						Cux1+/-; Flt3ITD
Cellularity	4.9	4.6	5.8	3	3.5	3	3	5.9	3	4.4	3.5	3	7.3	7.3	7.2	7.7	6.6	6.4	8.7	7.2	6.9	7.5	9.5	6.9
Figure 4b
	Con							Cux1+/-							Flt3ITD							Cux1+/-; Flt3ITD
LSK	0.689932	0.695532	0.358492	0.667844	1.57859	1.04761		0.791	0.832	0.803	1.52668	1.88858	0.596377	0.736957	1.776	0.494	2.212	0.667	1.24044	3.56		3.003	5.351	4.68	3.314	7.413	5.719
Figure 4c
	Con							Cux1+/-							Flt3ITD							Cux1+/-; Flt3ITD
LT-HSC	0.0762944	0.0670336	0.0534152	0.0724257	0.102609	0.071761		0.065	0.067	0.062	0.0857994	0.067	0.0676674	0.0832761	0.065	0.0155	0.0617	0.0434	0.0377093	0.05		0	0	0.0027	0.0053	0.013	0.002
Figure 4d
	Con							Cux1+/-							Flt3ITD							Cux1+/-; Flt3ITD
ST-HSC	0.147645	0.148148	0.141	0.177	0.237	0.238		0.139	0.131	0.081	0.167935	0.203	0.196	0.186	0.105	0.039	0.076	0.046	0.0774033	0.05		0.035	0.027	0.046	0.011	0.096	0.038
Figure 4e
	Con							Cux1+/-							Flt3ITD							Cux1+/-; Flt3ITD
MPP	0.451905	0.456269	0.225491	0.484187	1.22341	0.777324		0.488	0.559	0.573	1.14959	1.44854	0.354248	0.499657	1.533	1.415	1.878	1.5	0.977464	2.987		2.817	5.228	4.497	3.224	7.235	5.69
Figure 4f
	Con							Cux1+/-							Flt3ITD							Cux1+/-; Flt3ITD
LK	8.343	10.433	5.821	7.08126	7.51642	8.06273		9.262	11.153	9.268	9.334	8.837	6.709	6.917	11.54	5.21	15.3	4.71	7.995	19.973		22.6	38.35	37.44	14.66	18.711	22.239
Figure 4g
	Con							Cux1+/-							Flt3ITD							Cux1+/-; Flt3ITD
CMP	1.31	1.346	0.751	1.22506	0.894454	0.854649		1.491	1.673	1.047	1.512	1.06	0.831	0.501	2.75	1.02	2.59	0.81	1.30319	4.174		3.64	8.59	7.53	1.89	2.096	2.124
Figure h
	Con							Cux1+/-							Flt3ITD							Cux1+/-; Flt3ITD
GMP	3.137	4.246	2.177	2.53509	2.36016	2.38657		3.177	4.06	3.744	3.267	3.464	1.845	1.895	5.69	2.45	7.57	1.68	3.14204	9.307		15.39	23.78	24.04	7.17	14.183	17.213
Figure 4i
	Con							Cux1+/-							Flt3ITD							Cux1+/-; Flt3ITD
MEP	1.335	1.388	0.931	0.934727	0.92452	1.43517		1.491	1.628	1.464	1.288	0.742	0.724	1.252	1.22	0.83	1.87	1.39	1.031	1.471		0.38	0.48	0.19	0.38	0.876	0.959
Figure 4j
	Con							Cux1+/-							Flt3ITD							Cux1+/-; Flt3ITD
Gr1/Mac1	41.1	43.5	32.4	41.1	44.4	35.4		45.5	45.5	36.2	52.9	55.3	51.8	54	73.4	67.1	63.5	56.4	79.5	62.9		72.1	70.8	68.7	71.6	87	71.6

## Sheet: Figure 5
Figure 5a, b	Con							Cux1+/-							Flt3ITD							Cux1+/-;Flt3ITD
AV+	0.95	1.91	1.81	1.31	2.83	1.76		0.81	0.41	0.71	1	0.9	0.52		0.64	0.86	0.82	1.26	1.23	1.31		0.56	0.7	0.85	0.35	0.43	0.76
AV+;FVD+	5.28	7.68	4.06	4.58	6.7	4.95		4.61	5.1	3.24	4.22	5.4	3.94		1.35	5.16	2.71	2.21	1.16	1.03		3.46	1.04	2.05	1.25	3.21	0.68
Figure 5c, d
AV+	0.52	1.35	0.48	0.54	1.57	1.12		0.23	0.038	0.35	0.22	0.12	0.12		0.34	0.26	0.41	0.49	0.66	0.64		0.11	0.17	0.18	0.49	0.11	0.43
AV+;FVD+	1.52	1.11	0.7	1.02	2.28	1.74		0.56	0.45	1.21	0.81	0.58	0.41		0.82	0.5	0.58	0.64	0.49	0.44		0.71	0.6	0.2	0.58	1.07	0.37
Figure 5e, f
AV+	0.9	1.05	0.94	0.58	0.87	0.35		0.33	0.27	0.21	0.27	0.11	0.74		0.57	0.8	0.67	0.33	0.14	0.33		0.24	0.53	0.17	0.16	0.24	0.35
AV+;FVD+	0.068	0.061	0.032	0.041	0.061	0.047		0.051	0.022	0.021	0.022	0.036	0.037		0.021	0.011	0.02	0.015	0.029	0.025		0.005	0.023	0.034	0.041	0.029	0.045
Figure 5g, h
AV+	1.32	0.54	1.43	0.78	0.97	1.46		0.22	0.1	0.87	0.34	0.22	0.25		0.29	0.1	0.15	0.51	0.45	0.45		0.2	0.29	0.37	0.24	0.41	0.18
AV+;FVD+	0.132	0.093	0.11	0.087	0.082	0.126		0	0.07	0.069	0.034	0.019	0.034		0.00812	0.02	0.017	0.024	0.021	0.00923		0.058	0.049	0.08	0.01	0.019	0.034

## Sheet: Figure 6
Figure 6a
Flt3ITD	Cux1+/-;Flt3ITD
0.0188399	0.0362473
0.0157487	0.0382355
0.0163889	0.031917
Figure 6b
Figure 6c
	Con						Cux1+/-						Flt3ITD						Cux1+/-;Flt3ITD
-Dox	8.9	9.4	10.6	11.1	12.1	10.9	10.2	10.3	11.2	10.2	10.9	11	11.3	11.2	9.9	10.7	10.2	10.9	12.3	11.1	10.6	10.8	10.7	10.6
+Dox	9.1	10.4	9.1	10.2	10.8	9	8.1	8.6	8.1	9.1	8	8.9	11.5	10.3	9	11.2	9.9	9.9	7.6	7.2	7.7	6.7	6.1	5.6
+Dox+Nec1	7.9	8.2	10.8	10.6	9.1	9.5	8.3	8.6	8.4	9	9.4	9	10.8	11	9.5	11	9.9	10.1	8.6	6.9	8.8	7	5.9	7
Figure 6d
		AV+							AV+DAPI+							DAPI+
Con	-Dox	0.72	0.84	1.12	2.34	1.57	1.11		3.82	4.85	7.59	5.86	6.25	5.93		0.71	0.72	0.63	0.62	1.14	0.88
Con	+Dox	5.36	7.86	5.57	6.22	6.14	6.29		11.36	14.57	19.13	17.15	14.02	12.94		1.43	1.35	0.92	0.77	1.66	1.26
Cux1+/-	-Dox	1.34	2.49	1.02	0.98	1.31	3.38		6.85	4.96	3.66	4.77	8.24	6.79		0.68	0.55	0.74	0.76	0.7	0.47
Cux1+/-	+Dox	15.98	16.73	9.19	12.34	12.2	14.88		21.87	20.45	21.71	12.68	18.35	20.13		1.39	0.88	0.52	0.22	1.4	1.04
Flt3ITD	-Dox	6.43	5.89	3.54	4.34	4.59	5.05		11.38	10.31	8.33	4.02	8.77	9.33		1.16	0.64	0.33	0.13	0.99	0.69
Flt3ITD	+Dox	2.23	3.18	1.22	2.03	1.94	4.14		23.43	16.28	7.82	15.03	21.96	19.48		1.32	0.94	1.03	1.54	1.25	0.76
Cux1+/-;Flt3ITD	-Dox	3.57	4.18	4.79	4.19	3.85	5.53		7.16	4.63	8	7.48	7.91	4.49		0.5	0.16	1.02	0.76	0.48	0.17
Cux1+/-;Flt3ITD	+Dox	34.46	32.7	23.34	24.31	22.36	22.79		29.49	23.53	30.85	16.43	20.16	17.63		1.89	1.1	0.7	0.27	1.5	0.96
Figure 6e
	- Dox				+ Dox
Con	43	60	55	67	62	55	59	62
Cux1+/-	60	67	52	50	35	40	42	45
Flt3ITD/+	55	62	50	62	61	48	58	68
Cux1+/-; Flt3ITD	65	68	65	60	28	22	27	23
Figure 6f
Figure 6g
Figure 6i
	Con			Cux1+/-			Flt3ITD			Cux1+/-;Flt3ITD
-Dox	73.8	71.5	63.3	62	54.8	68	78	52	61	87	63	76
+Dox	85.3	64.8	55.7	36.6	39.4	29.2	84.5	66	56	17.1	17.1	7.18
Figure 6j
	Con			Cux1+/-			Flt3ITD			Cux1+/-; Flt3ITD
Normalized spleen weight	0.62	0.57	0.74	0.32	0.32	0.36	0.64	0.6	0.83	0.41	0.29	0.34

## Sheet: Figure 7
Figure 7a
	WT			CUX1-/-
CFLAR/Actin	1	1	1	2.333	2.331	2.061
Figure 7b
	WT			CUX1-/-
CYBB	1	1	1	2.197	2.081	2.222
CFLAR	1	1	1	2.024	1.509	1.397
Figure 7c
Figure 7d
Vector			CUX1p110			CUX1p200
1	1	1	0.879	0.908	0.726	0.464	0.492	0.42
Figure 7e
	CUX1p200			Vector
Δ5MUT	1	0.98	1.0033	1	1	1
Δ5	0.599	0.797	0.462	1	1	1
Δ1	0.368	0.356	0.361	1	1	1
Δ2	0.442	0.342	0.38	1	1	1
Δ3	0.421	0.365	0.385	1	1	1
Δ4	1.15	0.957	1.342	1	1	1
WT	0.515	0.605	0.537	1	1	1
Figure 7g
Figure 7h
	Control			CFLAR1
Vector	1	1	1	0.324294	0.84375	0.969603
CUX1p110	1	1	1	0.981149	0.72155	0.778434
CUX1p200	1	1	1	11.319	6.3727	7.24335

## Sheet: Figure 8
Figure 8a
Figure 8b
Figure 8c
	shCon						shCUX1.2						shCFLAR1.1						shCUX1.2; shCFLAR1.1
Colonies	43	61	54	55	68	60	58	72	56	67	79	53	59	48	46	66	45	42	21	15	17	24	20	19
Figure 8d
Figure 8e
Birinapant (nM)	Con									Cux1+/-									Flt3ITD									Cux1+/-;Flt3ITD
0	10.5	11.5	12.1	10.5	9.9	11.4	12	10.5	10.8	11.8	9.7	10.9	10.8	11.9	12	10.6	10.9	10	10	11.9	12.5	11.7	10.6	10.1	11.6	10.3	10.9	11.2	10.8	11.7	12.4	10.9	9.8	10.1	10.5	10.8
62.5	10.2	11	11.5	11	10	10.5	11.5	10.1	11	11.1	10.2	10.5	10.1	10.6	10.9	9.6	9.5	9.6	10.5	10.3	11.8	11.8	10.1	9.3	12.1	11.8	10.1	12.2	9.8	12.1	11.8	10.7	10.1	9.3	9.3	9.9
125	10.3	10.2	10.9	11.1	9.5	10.6	10.6	10.3	10.4	10.8	9.9	10	9.3	10.1	10.2	9.7	9.3	9.3	9.4	9.9	10.3	11.5	10.2	9.9	11	10.6	10.1	10.2	9.8	10.3	9.3	9.5	9.5	9.1	8.7	8.1
250	9.9	9.7	10.7	10.3	9.3	9.8	10.4	9.9	9.3	10.2	8.1	8.3	8.9	9.5	9.2	9.1	9.1	8.2	8.9	10.3	10.5	11	9.2	9.5	10.3	9.2	10.2	8.5	8.1	8.3	7.7	6.8	7	7.9	7.3	7.5
500	9.5	9.7	10.3	9	8.9	10	10.2	9.5	9.5	9.9	7.9	7.9	8.4	9.3	9.7	8.4	8.7	7.5	8	9.3	9.6	9.5	9	9	9.1	9.4	9	7.9	6.8	7.1	6.6	6	4.9	6.2	5.9	6.1
Figure 8f
	Birinapant (nM)	DAPI+									AV+DAPI+									AV+
Con	0	0.84	1.07	0.8	1.19	0.63	0.81	1.14	0.91	1	3	4.06	2.63	3.64	2.35	2.04	9.31	5.85	7.33	0.83	1.61	1.17	1.17	1	0.87	3.65	2.36	2.6
Con	500	0.94	0.72	0.6	0.41	0.38	0.47	0.94	0.65	1.05	7.6	10.74	8.15	6.66	4.92	6.75	11.49	6.17	7.73	3.06	5.85	6.79	6.98	5.09	5.99	5.09	3.73	4.02
Cux1+/-	0	0.92	0.82	0.82	0.7	0.76	0.8	0.75	0.7	0.73	3.79	3.37	3.17	3.58	3.64	3.9	6.95	7.96	6.37	1.06	1.04	1.05	1.33	1.31	1.64	2.39	2.58	2.28
Cux1+/-	500	0.76	0.64	0.74	0.28	0.33	0.32	0.59	0.87	0	11.11	13.2	15.76	7.32	8.54	8.27	15.22	13.5	13.67	7.91	9.31	11.64	13.92	13.76	11.98	8.14	7.41	9.41
Flt3ITD	0	0.57	0.73	0.74	0.36	0.33	0.32	0.46	0.48	0.53	3.86	4.31	5.06	4.62	3.21	3.29	8.42	6.47	7.13	1.1	1.65	1.58	1.36	1.26	1.66	3.01	2.76	2.67
Flt3ITD	500	0.58	0.51	0.8	0.27	0.27	0.29	0.47	0.31	0.84	12.95	10.93	11.02	7.65	9.26	9.95	11.53	11.66	9.36	4.39	8.05	8.39	6.11	6.8	7.01	8.22	8.49	3.72
Cux1+/-;Flt3ITD	0	0.63	0.55	0.46	0.3	0.26	0.21	0.23	0.25	0.16	3.38	2.7	3.92	2.66	2.69	2.6	2.55	2.12	2.97	2.55	2.77	3.74	2.74	2.53	3.07	2.32	2.8	4.26
Cux1+/-;Flt3ITD	500	0.96	0.86	0.6	0.26	0.25	0.25	0.9	0.48	0.36	11.04	11.99	14.21	14.5	18.9	17.28	16.17	16.2	21.94	18.39	22.55	21.63	27.44	23.52	29.89	22.77	25.6	18.97
Figure 8g
	DMSO		100 nM Birinapant
95W	242	280	245	281
91W	104	105	81	72
91V	21	33	23	13
31A	318	347	38	23
31O	1202	1232	19	18

## Sheet: Sup Figure 1
Sup Figure 1a
Hours	WT			CUX1-/-
0	0.25	0.25	0.25	0.25	0.25	0.25
24	0.31	0.33	0.3	0.32	0.31	0.35
48	0.55	0.57	0.6	0.57	0.58	0.55
72	1.01	1.18	1.01	1.09	1.11	1.23
96	1.6	1.55	1.8	1.8	1.65	1.7
Sup Figure 1b
	G0/G1			G2/M			S
WT	75	72.2	70.9	12.6	13.1	13.8	11.6	12.8	15.3
CUX1-/-	68.7	71.9	74.5	14.2	14.8	13.2	15.9	12.7	11.9
Sup Figure 1d
	DAPI+			AV+DAPI+			AV+
WT	0.26	0.29	0.37	0.59	0.64	0.66	6.42	7.44	6.79
CUX1-/-	0.33	0.35	0.35	0.64	0.69	0.65	7.26	7.5	7.25
Sup Figure 1g
Days	5			7			11			14			18			21
% cells	100	100	100	64.7	95.5	94.3	46.1	72.7	60.4	33.7	47.5	52.9	28.5	25.9	28.6	25.6	20.2	24.2
Sup Figure 1h
Days	5		7		11		14		18		21
% cells	100	100	99.5	98.6	98.2	99.8	102.3	98	104.4	98.1	100.3	98.1
Sup Figure 1i
Days	5		7		11		14		18		21
% cells	100	100	99.3	99.5	100.3	100.1	99.4	100	103.9	99.2	101.1	99.5
Sup Figure 1j
Sup Figure 1k
Sup Figure 1l
Days	4			8			12			16			20
% cells	100	100	100	68	50	52	47	40	42	36	31	33	24	16	17
Sup Figure 1m
	Con			CFLAR
AV+	11.15	12.73	12.74	25.3	23.1	23.8
Sup Figure 1n
Sup Figure 1o
Days	shCon			shCUX1
3	100	100	100	100.5	88.33	100.8
6	86.3	83	85.9	72.5	86	70.3
10	76	81.7	76.2	40.1	35.4	46.9
15	73.2	82.9	72.6	33.4	33.5	32.7
18	71.1	81.6	67.6	34	17.6	20.5
21	68.5	78.9	67.3	22.8	19.7	22.5
Sup Figure 1p
Days	shCon			shCUX1
3	100	100	100	105.4	106.6	105.7
6	87.6	87.7	102	67.7	86.6	68.3
10	81.1	79.6	96.8	35.3	35.5	45.8
15	82.5	82.8	98	32.4	42.7	36
18	79.6	79.6	95.1	26.1	31.2	25.5
21	76.3	76.2	91.4	42.5	29.3	27.1

## Sheet: Sup Figure 2
Sup Figure 2c
Sup Figure 2d
Sup Figure 2e

[truncated: 7 more sheets: Sup Figure 3, Sup Figure 4, Sup Figure 5, Sup Figure 6, Sup Figure 8, Sup Figure 9, Sup Figure 10]
